# Supplementary material for: Metabolic Analysis of the Development of the Plant-Parasitic Cyst Nematodes Heterodera schachtii and Heterodera trifolii by Capillary Electrophoresis Time-of-Flight Mass Spectrometry
Source: Int J Mol Sci. 2021 Sep 28;22(19):10488. doi: 10.3390/ijms221910488 (PMC8508704; doi:10.3390/ijms221910488)
Supplement: Supplementary file 1 [file ijms-22-10488-s001.zip]

Archive with 2 entries (2 files):
- Supplementary Tables S1 S2 and S3.xlsx
- Supplementary Figures S1, S2, and S3.pdf
