# Supplementary material for: Metabolic Analysis of the Development of the Plant-Parasitic Cyst Nematodes Heterodera schachtii and Heterodera trifolii by Capillary Electrophoresis Time-of-Flight Mass Spectrometry
Source: Int J Mol Sci. 2021 Sep 28;22(19):10488. doi: 10.3390/ijms221910488 (PMC8508704; doi:10.3390/ijms221910488)
Supplement: Supplementary file 1 [file ijms-22-10488-s001.zip › Supplementary Tables S1 S2 and S3.xlsx]

## Sheet: Table S1
Table S1. Primary metabolites involved in various metabolic pathways in H. schachtii and H. trifolii (refer Table S2 for the abbreviation)
Major Metabolic Pathways	Metabolites Involved
Aromatic amino acid (AAA) metabolism-Phe-Tyr	DHMA, 2-phenylethylamine, tyramine, dopamine, Phe, Tyr, DOPA, biopterin, and 7,8-dihydrobiopterin
AAA metabolism-Trp	N-formylkynurenine, serotonin, Trp, kynurenic acid, pretonine, nicotinamide riboside, and NicRN
AAA metabolism-Trp/metabolism of coenzymes	nicotinamide, and nicotinic acid
Carbohydrate metabolism	NAcGlcNP, GlcNAc-P, glucosamine, and GlcNAc
Carbohydrate metabolism/glycolysis and gluconeogenesis	DHAP, G3P, 2-PG, G6P, F6P, and F1,6P
Carbohydrate metabolism/glycolysis and gluconeogenesis/choline metabolism and methionine salvage pathway	3-PG
Carbohydrate metabolism/glycolysis and gluconeogenesis/TCA cycle to store energy/TCA cycle for energy conversion: β-oxidation and BCAA metabolism	Pyruvic acid and PEP
Carbohydrate metabolism/metabolism of coenzymes	Glucuronic acid, G1P, UDP-GlcA
Choline metabolism and methionine salvage pathway	5-Hydroxylysine, EAP, cysteinesulfinic acid, cysteic acid, CDP-choline, ethanolamine, choline, hypotaurine, betaine, BTL, actinine, acetylcholine, phosphorylcholine, trimethyllysine, ALCAR, cystine, and GPCho
Choline metabolism and methionine salvage pathway/metabolism of coenzymes	Met, cystathionine, SAHC
Glutamate metabolism and urea cycle	Oxoproline, N-acetylaspartic acid, N-AcGlu, putrescine, 2-aminobutyric acid, histamine, Pro
	N-acetylputrescine, agmatine, hydroxyproline, ornithine, Asn, urocanic acid, MIA, 4-GBA, spermidine, His, 1-methylhistidine, citrulline, Arg, Cys-Gly, N8-acetylspermidine, N1-acetylspermidine, spermine, N1,N8-diacetylspermidine, γ-Glu-Cys, ophthalmic acid, argsuccinate, MTA, GSSG, and GSH
Glutamate metabolism and urea cycle/choline metabolism and methionine salvage pathway	GABA, Cys and dcSAM
Glutamate metabolism and urea cycle/choline metabolism and methionine salvage pathway/metabolism of coenzymes	SAM
Glutamate metabolism and urea cycle/purine metabolism - adenosine/purine metabolism-guanosine/pyrimidine metabolism	Asp
Glutamate metabolism and urea cycle/pyrimidine metabolism	β-Ala and carboxymethyllysine
Glutamate metabolism and urea cycle /AAA metabolism - Phe-Tyr	7,8-Dihydrobiopterin
Glycolysis and gluconeogenesis	R5P, Ru5P, 2-deoxyglucose 6-phosphate, 6-PG, S7P, ADP-Ribose, and Thr
Glycolysis and gluconeogenesis/choline metabolism and methionine salvage pathway	3PSer, Ser
Glycolysis and gluconeogenesis/glutamate metabolism and urea cycle/choline metabolism and methionine salvage pathway/purine metabolism-adenosine/purine metabolism - guanosine	Gly
Glycolysis and gluconeogenesis/purine metabolism - adenosine/purine metabolism-guanosine	PRPP
Glycolysis and gluconeogenesis/TCA cycle for energy conversion: β-oxidation and BCAA metabolism	Lactic acid
Glycolysis and gluconeogenesis/TCA cycle to store energy/AAA metabolism-Trp/metabolism of coenzymes	NAD+
Glycolysis and gluconeogenesis/TCA cycle to store energy/glutamate metabolism and urea cycle	NADP+
Glycolysis and gluconeogenesis/TCA cycle to store energy/TCA cycle for energy conversion: β-oxidation and BCAA metabolism/AAA metabolism-Phe-Tyr	Malic acid
Metabolism of coenzymes	Threonic acid, ascorbic acid, pantothenic acid, FAD (divalent), ThPP, FMN, pyridoxal, pyridoxamine, pyridoxine, pyridoxamine-P, thiamine, TMP, riboflavin, and 5-MTHF
Purine metabolism-adenosine	dAdenosine, cAMP, dAMP, dADP, dATP, adenine, hypoxanthine, adenosine, and inosine
Purine metabolism-adenosine/purine metabolism- guanosine	Uric acid, AMP, IMP, succinyl AMP, and xanthine
Purine metabolism-guanosine	dGuanosine, xanthosine, cGMP, GMP, XMP, GDP, dGTP, GTP, guanine, and guanosine
Pyrimidine metabolism	Dihydrouracil, 3-ureidopropionic acid, 3-ureidoisobutyric acid, orotidine, dCMP, dUMP, dTMP, CMP, UMP, CDP, UDP, dCTP, dTTP, CTP, UTP, cytosine, uracil, thymidine, and uridine
TCA cycle for energy conversion: β-oxidation and BCAA metabolism	3-HBA, 2K3MVA, 3-hydroxy-3-methylglutaric acid, Ala, Val, Ile, Leu, 2-aminoadipic acid, mevalonic acid, and saccharopine
TCA cycle for energy conversion: β-oxidation and BCAA metabolism/choline metabolism and methionine salvage pathway	Lys and carnitine
TCA cycle for energy conversion: β-oxidation and BCAA metabolism/pyrimidine metabolism	3-Aminoisobutyric acid
TCA cycle to store energy	2-Hydroxyglutaric acid
TCA cycle to store energy/glutamate metabolism and urea cycle/purine metabolism-adenosine/purine metabolism-guanosine	ADP, ATP, and Glu
TCA cycle to store energy/glutamate metabolism and urea cycle/purine metabolism-adenosine/purine metabolism - guanosine/pyrimidine metabolism	Gln
TCA cycle to store energy/metabolism of coenzymes	CoA (divalent)
TCA cycle to store energy/TCA cycle for energy conversion: β-oxidation and BCAA metabolism	cis-Aconitic acid, citric acid, and isocitric acid
TCA cycle to store energy/TCA cycle for energy conversion: β-oxidation and BCAA metabolism/glutamate metabolism and urea cycle	Succinic acid and 2-OG
TCA cycle to store energy/TCA cycle for energy conversion: β-oxidation and BCAA metabolism/glutamate metabolism and urea cycle/AAA metabolism - Phe-Tyr/purine metabolism-adenosine/purine metabolism-guanosine	Fumaric acid

## Sheet: Table S2
Table S2. Names of identified compounds, relative peak areas, and comparative analysis of detected peaks in the egg, J2, and female stages of H. schachtii and H. trifolii
								Relative Area
S/No	ID	Metabolite name	Pathway Label/acronyms	PubChem CID	HMDB ID	m/z	MT/RT	HS-E		HS-J2		HS-F		HT-E		HT-J2		HT-F
								Mean	S.D.	Mean	S.D.	Mean	S.D.	Mean	S.D.	Mean	S.D.	Mean	S.D.
1	C_0006	1,3-Diaminopropane	DAP	428	HMDB0000002	75.0916	4.11334	2.51313e-05	2.79732e-06	0.000317277	4.17584e-05	N.A.	N.A.	2.70816e-05	N.A.	N.A.	N.A.	3.1111e-05	8.41189e-06
2	C_0017	1-Aminocyclopropane-1-carboxylic acid + Homoserinelactone	1-Aminocyclopropane-1-carboxylic acid + Homoserinelactone	535 73509		102.055	6.58662	2.71371e-05	4.2131e-06	N.A.	N.A.	2.98957e-05	1.13582e-06	4.3215e-05	1.08232e-06	N.A.	N.A.	3.29468e-05	2.26737e-06
3	C_0081	1-Methyl-4-imidazoleacetic acid	MIA	75810	HMDB0002820	141.066	7.72196	0.000129142	2.11849e-05	0.00111223	4.47234e-05	0.000916927	3.79353e-05	3.51777e-05	2.22293e-06	0.000731262	6.57927e-05	0.00013672	5.12071e-06
4	C_0203	1-Methyladenosine	1-Methyladenosine	27476	HMDB0003331	282.121	9.26877	0.00023084	8.36606e-06	0.00011783	8.21772e-06	0.000225232	8.25914e-06	0.000758121	2.61804e-05	0.00096867	1.49698e-05	0.00143704	6.45739e-05
5	C_0121	1-Methylhistidine + 3-Methylhistidine	1-Methylhistidine + 3-Methylhistidine	92105 64969	HMDB0000001 HMDB0000479	170.093	6.96829	0.00109828	9.49026e-06	0.00217001	0.000106458	0.00149009	4.53895e-05	0.001102	2.93227e-05	0.00234078	0.000195514	0.00190548	0.000162937
6	A_0080	1-Methyluric acid	1-Methyluric acid	69726	HMDB0003099	181.035	8.37473	N.A.	N.A.	N.A.	N.A.	N.A.	N.A.	N.A.	N.A.	N.A.	N.A.	4.33683e-05	4.6916e-06
7	A_0087	10-Hydroxydecanoic acid	10-Hydroxydecanoic acid	74300		187.135	7.57809	N.A.	N.A.	N.A.	N.A.	2.30061e-05	3.84372e-06	N.A.	N.A.	N.A.	N.A.	1.63251e-05	2.42579e-06
8	C_0145	11-Aminoundecanoic acid	11-Aminoundecanoic acid	17083		202.181	9.00545	9.40402e-05	2.40354e-05	8.25749e-05	1.44555e-05	0.000116013	3.19098e-05	0.000111465	1.31643e-05	8.97256e-05	2.39781e-05	9.08265e-05	1.26127e-05
9	C_0080	1H-Imidazole-4-propionic acid	1H-Imidazole-4-propionic acid	10105257		141.065	7.54574	N.A.	N.A.	2.20303e-05	3.10961e-06	N.A.	N.A.	N.A.	N.A.	2.75039e-05	2.39119e-06	N.A.	N.A.
10	C_0184	2'-Deoxyadenosine 5'-Deoxyadenosine	dAdenosine 5'-Deoxyadenosine	13730 439182	HMDB0000101 HMDB0001983	252.111	8.97522	N.A.	N.A.	N.A.	N.A.	3.04889e-05	3.27021e-06	2.49564e-05	2.27394e-06	N.A.	N.A.	2.6884e-05	2.1353e-06
11	C_0198	2'-Deoxyguanosine	dGuanosine	187790	HMDB0000085	268.105	10.7328	0.00214344	7.0752e-05	0.000346816	1.68776e-05	0.00108267	7.53742e-05	0.00227953	2.95366e-05	0.000212672	1.16658e-05	0.00083948	0.000103596
12	C_0026	2,3-Diaminopropionic acid	2,3-Diaminopropionic acid	364	HMDB0002006	105.066	6.62847	1.46385e-05	N.A.	3.519e-05	9.22665e-07	1.89523e-05	4.51025e-07	2.08569e-05	8.94239e-07	1.9182e-05	3.87191e-06	9.37932e-05	2.46274e-06
13	A_0050	2,3-Dihydroxybenzoic acid	2,3-Dihydroxybenzoic acid	19	HMDB0000397	153.02	9.52274	N.A.	N.A.	N.A.	N.A.	0.000307482	2.50405e-05	N.A.	N.A.	N.A.	N.A.	0.000424391	4.64193e-05
14	C_0038	2,4-Diaminobutyric acid	2,4-Diaminobutyric acid	134490	HMDB0006284	119.082	6.39809	N.A.	N.A.	N.A.	N.A.	N.A.	N.A.	N.A.	N.A.	N.A.	N.A.	6.36785e-05	N.A.
15	C_0046	2-Amino-2-(hydroxymethyl)-1,3-propanediol	2-Amino-2-(hydroxymethyl)-1,3-propanediol	6503		122.082	7.72042	0.000321011	0.000109588	N.A.	N.A.	N.A.	N.A.	N.A.	N.A.	N.A.	N.A.	N.A.	N.A.
16	C_0025	2-Aminoisobutyric acid + 2-Aminobutyric acid	2-Aminoisobutyric acid + 2-Aminobutyric acid	6119 6657	HMDB0001906 HMDB0000452	104.071	8.98814	0.000204884	4.35098e-06	0.000282547	2.62442e-05	0.000431833	2.69956e-05	0.000192532	1.25771e-05	0.000372585	4.20181e-05	0.0006005	4.6664e-05
17	A_0048	2-Carboxybenzaldehyde	2-Carboxybenzaldehyde	8406		149.025	9.39516	N.A.	N.A.	N.A.	N.A.	1.29909e-05	N.A.	N.A.	N.A.	N.A.	N.A.	1.831e-05	6.72184e-06
18	A_0111	2-Deoxyglucose 6-phosphate	2-Deoxyglucose 6-phosphate	440992		243.028	10.2971	0.000111405	3.64996e-06	4.24906e-05	5.48712e-06	0.000218818	2.85705e-06	6.67857e-05	3.41796e-06	3.85177e-05	3.12115e-06	6.05172e-05	6.99188e-06
19	A_0030	2-Hydroxy-4-methylvaleric acid	2-Hydroxy-4-methylvaleric acid	439960	HMDB0000624	131.072	8.7764	0.000895382	7.48792e-05	4.83844e-05	6.06614e-06	0.000511161	2.13978e-05	0.000570855	3.18601e-05	2.77561e-05	6.12802e-06	0.000187731	9.55477e-06
20	A_0044	2-Hydroxyglutaric acid	2-Hydroxyglutaric acid	43	HMDB0000606,HMDB0000694	147.03	17.1113	0.00241324	0.000422201	0.00459558	0.000158651	0.00347207	0.00016314	0.0117323	0.00022161	0.00494517	0.00045866	0.0116682	0.00123338
21	A_0016	2-Hydroxyvaleric acid	2-Hydroxyvaleric acid	98009	HMDB0001863	117.055	9.18423	1.42911e-05	N.A.	N.A.	N.A.	3.05519e-05	2.35464e-06	3.43793e-05	3.47424e-06	N.A.	N.A.	2.6872e-05	1.49125e-06
22	C_0040	2-Methylserine	2-Methylserine	439656		120.066	9.67242	4.91928e-05	2.30601e-06	7.34024e-05	8.67672e-06	4.77636e-05	6.9203e-06	4.20694e-05	1.07423e-05	3.93084e-05	6.20104e-06	5.87536e-05	6.13878e-06
23	A_0041	2-Oxoglutaric acid	2-OG	51	HMDB0000208	145.014	21.8519	0.000975849	4.35633e-05	0.00048203	2.364e-05	0.00200937	0.000410904	0.00146622	0.000125048	0.000934215	0.000138892	0.00293372	0.0003969
24	C_0047	2-Phenylethylamine	Phenylethylamine	1001	HMDB0012275	122.097	7.20421	N.A.	N.A.	N.A.	N.A.	N.A.	N.A.	N.A.	N.A.	N.A.	N.A.	3.79647e-05	N.A.
25	A_0083	2-Phosphoglyceric acid	2-PG	439278	HMDB0003391	184.985	19.5075	6.0111e-05	4.01154e-06	7.23322e-05	1.19796e-05	6.23329e-05	1.06903e-05	N.A.	N.A.	7.03642e-05	8.43685e-06	4.45139e-05	N.A.
26	A_0156	3',5'-ADP	3',5'-ADP	159296	HMDB0000061	426.023	13.4225	0.000113815	1.1848e-05	0.000156258	1.40345e-05	0.000208745	5.68195e-06	6.76039e-05	5.4685e-06	0.000151714	2.39129e-05	0.000193454	1.48117e-05
27	A_0139	3'-AMP	3'-AMP	41211	HMDB0003540	346.054	9.62941	6.10117e-05	3.90329e-06	0.000135379	9.06721e-06	9.5298e-05	1.39539e-05	7.89307e-05	8.34836e-06	0.000174505	2.11949e-05	0.000159094	1.47469e-05
28	A_0130	3'-CMP + 2'-CMP	3'-CMP + 2'-CMP	66535 101544	HMDB0011692	322.045	9.72888	1.16881e-05	N.A.	1.9076e-05	7.78118e-06	2.94164e-05	9.76747e-06	2.12363e-05	5.69623e-07	1.74854e-05	8.50106e-07	4.48468e-05	1.16987e-05
29	A_0081	3,4-Dihydroxymandelic acid	DHMA	85782	HMDB0001866	183.031	8.43988	N.A.	N.A.	N.A.	N.A.	8.14553e-05	4.51889e-06	2.26159e-05	4.33728e-06	N.A.	N.A.	0.000178679	3.0371e-05
30	A_0061	3-(4-Hydroxyphenyl)propionic acid + 2-(4-Hydroxyphenyl)propionic acid + 3-(3-Hydroxyphenyl)propionic acid	3-(4-Hydroxyphenyl)propionic acid + 2-(4-Hydroxyphenyl)propionic acid + 3-(3-Hydroxyphenyl)propionic acid	10394 102526 91	HMDB0002199 HMDB0041683 HMDB0000375	165.056	8.29382	N.A.	N.A.	N.A.	N.A.	N.A.	N.A.	N.A.	N.A.	N.A.	N.A.	8.21475e-05	2.07909e-05
31	C_0023	3-Aminoisobutyric acid	3-Aminoisobutyric acid	64956	HMDB0003911	104.071	7.30311	0.00221718	8.79721e-05	0.000156825	3.63591e-05	0.00114869	5.4241e-05	0.00586471	0.000249709	0.000202458	1.21924e-05	0.00275006	0.000176975
32	C_0015	3-Aminopropane-1,2-diol	3-Aminopropane-1,2-diol	440902		92.0714	6.66513	N.A.	N.A.	N.A.	N.A.	6.98061e-05	N.A.	N.A.	N.A.	N.A.	N.A.	N.A.	N.A.
33	C_0002	3-Aminopropionitrile	BAPN	1647	HMDB0004101	71.0603	5.91768	1.9182e-05	N.A.	1.727e-05	3.3192e-06	2.33132e-05	3.85423e-06	N.A.	N.A.	1.94884e-05	N.A.	3.31704e-05	3.27373e-06
34	C_0064	3-Guanidinopropionic acid	3-Guanidinopropionic acid	67701		132.076	7.37732	N.A.	N.A.	N.A.	N.A.	1.78686e-05	3.94111e-06	N.A.	N.A.	N.A.	N.A.	3.83937e-05	6.77071e-06
35	C_0050	3-Hydroxy-2-methyl-4-pyrone	3-Hydroxy-2-methyl-4-pyrone	8369	HMDB0030776	127.04	20.9772	0.00220045	0.000125745	0.0027271	0.000138603	0.00474775	0.000195188	0.00188895	0.000120897	0.00284181	0.000128678	0.005294	0.000107727
36	A_0056	3-Hydroxy-3-methylglutaric acid	3-Hydroxy-3-methylglutaric acid	1662		161.045	15.6173	0.000835279	2.44267e-05	8.51939e-05	1.39133e-05	0.000475563	7.37446e-06	0.000480324	6.35454e-06	9.49559e-05	1.51616e-05	0.000227296	2.16982e-05
37	A_0009	3-Hydroxybutyric acid	3-HBA	441	HMDB0000011,HMDB0000357,HMDB0000442	103.04	9.47879	0.000374685	3.08321e-05	0.000161647	1.81788e-05	0.000372569	3.54565e-05	0.000915005	1.318e-05	9.51654e-05	1.18712e-05	0.000621194	3.97518e-05
38	A_0019	3-Mercaptolactic acid	3-Mercaptolactic acid	160645	HMDB0002127	120.996	10.2699	N.A.	N.A.	2.152e-05	2.38223e-06	5.83426e-05	7.95711e-06	N.A.	N.A.	2.3151e-05	1.17803e-06	7.34155e-05	1.17898e-05
39	C_0154	3-Methoxytyrosine	3-Methoxytyrosine	1670	HMDB0001434	212.093	11.0074	N.A.	N.A.	N.A.	N.A.	1.43141e-05	4.52778e-06	N.A.	N.A.	N.A.	N.A.	1.52696e-05	2.09071e-06
40	C_0097	3-Methyladenine	3-Methyladenine	1673	HMDB0011600	150.078	7.37971	8.01516e-05	9.07218e-07	7.53327e-05	2.64203e-06	0.000928467	1.67929e-05	4.30794e-05	2.33225e-06	0.000181417	8.07258e-06	0.000866224	3.06368e-05
41	C_0114	3-Methylguanine	3-Methylguanine	76292	HMDB0001566	166.073	7.88601	N.A.	N.A.	N.A.	N.A.	0.000155385	2.93677e-06	N.A.	N.A.	N.A.	N.A.	7.21619e-05	9.85108e-06
42	A_0084	3-Phosphoglyceric acid	3-PG	439183	HMDB0000807	184.986	20.0118	0.000501312	4.02797e-05	0.000518608	8.57896e-05	0.000667978	5.91217e-05	0.000181188	3.50485e-06	0.000420091	3.4336e-05	0.000324943	8.16417e-06
43	A_0043	3-Ureidoisobutyric acid	3-Ureidoisobutyric acid	88558720	HMDB0002031	145.061	8.7286	2.53142e-05	N.A.	N.A.	N.A.	N.A.	N.A.	3.66686e-05	3.76992e-06	N.A.	N.A.	N.A.	N.A.
44	A_0029	3-Ureidopropionic acid	3-Ureidopropionic acid	111	HMDB0000026	131.047	9.19234	0.00016402	1.74689e-05	N.A.	N.A.	5.37617e-05	1.84525e-06	0.000270898	1.84451e-05	N.A.	N.A.	6.00102e-05	2.73613e-07
45	C_0103	4-(β-Acetylaminoethyl)imidazole	4-(b-Acetylaminoethyl)imidazole	69602		154.098	7.85908	1.05907e-05	N.A.	N.A.	N.A.	7.29981e-05	1.22497e-06	N.A.	N.A.	N.A.	N.A.	N.A.	N.A.
46	C_0043	4-Amino-3-hydroxybutyric acid	4-Amino-3-hydroxybutyric acid	2149		120.066	7.666	N.A.	N.A.	N.A.	N.A.	N.A.	N.A.	N.A.	N.A.	2.037e-05	2.92801e-06	N.A.	N.A.
47	C_0085	4-Guanidinobutyric acid	4-GBA	500	HMDB0003464	146.093	7.71022	2.24091e-05	1.71313e-06	7.60993e-05	7.55477e-06	8.14101e-05	1.49104e-05	1.53483e-05	2.74837e-06	3.5124e-05	1.07523e-05	7.24596e-05	4.026e-06
48	A_0024	4-Methyl-2-oxovaleric acid + 3-Methyl-2-oxovaleric acid + 2-Oxohexanoic acid	2-Oxoleucine + 2K3MVA + 2-Oxohexanoic acid	70 47 159664	HMDB0000695 HMDB0000491 HMDB0001864	129.056	9.49103	N.A.	N.A.	N.A.	N.A.	7.13818e-05	1.20436e-05	N.A.	N.A.	N.A.	N.A.	N.A.	N.A.
49	C_0083	4-Methyl-5-thiazoleethanol	4-Methyl-5-thiazoleethanol	1136		144.048	7.47622	N.A.	N.A.	N.A.	N.A.	N.A.	N.A.	N.A.	N.A.	N.A.	N.A.	7.338e-05	8.75652e-06
50	C_0054	4-Oxopyrrolidine-2-carboxylic acid	4-Oxopyrrolidine-2-carboxylic acid	107541		130.051	10.1751	0.00219932	0.000110286	0.000888709	3.77317e-05	0.00129568	8.58291e-06	0.00233259	8.82597e-05	0.00107486	7.59417e-05	0.00146361	1.78667e-05
51	C_0212	5'-Deoxy-5'-methylthioadenosine	MTA	439176	HMDB0001173	298.099	9.37695	2.51289e-05	1.14583e-06	3.64322e-05	6.00833e-06	5.23322e-05	3.48061e-06	2.77717e-05	2.50864e-06	1.91208e-05	1.41594e-06	4.59557e-05	8.42995e-06
52	C_0110	5-Hydroxylysine	5-Hydroxylysine	3032849	HMDB0000450	163.108	6.6465	9.25407e-05	6.01115e-06	5.36287e-05	5.39568e-06	0.000169913	1.21954e-05	4.4468e-05	4.54547e-06	5.19867e-05	5.92111e-06	0.000125465	8.19577e-06
53	A_0017	5-Hydroxypentanoic acid	5-Hydroxypentanoic acid	25945	HMDB0061927	117.056	8.80833	7.14558e-06	N.A.	N.A.	N.A.	6.49182e-05	8.55849e-06	N.A.	N.A.	N.A.	N.A.	1.90598e-05	7.17828e-06
54	C_0157	5-Hydroxytryptophan	Pretonine	439280	HMDB0000472	221.092	10.6885	1.85678e-05	N.A.	3.00551e-05	5.46274e-06	3.68314e-05	7.65903e-06	N.A.	N.A.	3.96791e-05	9.80614e-06	1.85019e-05	N.A.
55	C_0174	5-Methyl-2'-deoxycytidine	5-Methyl-2'-deoxycytidine	440055	HMDB0002224	242.116	8.92971	8.41342e-06	2.38367e-06	N.A.	N.A.	1.29947e-05	1.41967e-06	N.A.	N.A.	N.A.	N.A.	N.A.	N.A.
56	C_0232	5-Methyltetrahydrofolic acid	5-MTHF	444412	HMDB0001396	460.195	11.0575	5.63494e-05	2.73789e-05	1.23467e-05	N.A.	2.54404e-05	N.A.	0.000157738	1.57124e-05	3.37537e-05	6.79762e-06	8.26376e-05	4.48705e-05
57	A_0023	5-Oxo-2-tetrahydrofurancarboxylic acid	5-Oxo-2-tetrahydrofurancarboxylic acid	251524		129.02	10.1933	N.A.	N.A.	2.88708e-05	N.A.	3.13861e-05	N.A.	1.81888e-05	N.A.	N.A.	N.A.	5.69039e-05	7.0559e-06
58	A_0025	5-Oxohexanoic acid	5-Oxohexanoic acid	18407		129.056	9.0281	3.15936e-05	N.A.	4.18466e-05	N.A.	3.96077e-05	1.68537e-05	4.14074e-05	N.A.	N.A.	N.A.	5.93631e-05	5.97899e-06
59	A_0021	5-Oxoproline	Oxoproline	7405	HMDB0000267	128.035	9.42945	0.000370572	2.72035e-05	0.000315622	1.35139e-05	0.000982042	3.34648e-05	0.000870679	1.22047e-05	0.000316036	1.82892e-05	0.00182164	9.69132e-05
60	A_0031	6-Hydroxyhexanoic acid	6-Hydroxyhexanoic acid	14490		131.072	8.50164	3.75724e-05	5.66133e-06	N.A.	N.A.	3.92359e-05	6.37809e-06	2.31442e-05	3.35314e-06	N.A.	N.A.	N.A.	N.A.
61	A_0119	6-Phosphogluconic acid	6-PG	91493	HMDB0001316	275.016	14.783	4.53466e-05	2.2585e-06	3.29578e-05	9.52735e-06	0.000115491	2.95708e-05	2.76618e-05	2.63235e-06	6.07606e-05	5.92792e-06	5.52845e-05	3.32538e-06
62	C_0172	7,8-Dihydrobiopterin	7,8-Dihydrobiopterin	119055	HMDB0000038	240.11	10.183	1.01326e-05	1.88107e-06	8.79343e-06	N.A.	0.000116198	1.38876e-05	N.A.	N.A.	3.00318e-05	5.88416e-06	0.000128348	6.17048e-06
63	C_0115	7-Methylguanine	7-Methylguanine	11361	HMDB0000897	166.073	7.66264	6.13431e-05	4.36346e-06	5.59559e-05	9.36716e-06	0.000394747	1.33219e-05	7.34541e-05	7.57554e-06	9.18545e-05	1.27342e-05	0.00053973	6.73096e-05
64	A_0060	7-Methylxanthine	7-Methylxanthine	68374	HMDB0001991	165.04	8.54438	0.000508519	2.35262e-05	0.00019257	1.87613e-05	0.000747318	2.57152e-05	0.00040391	2.96388e-05	0.000148225	1.75973e-05	0.00105509	3.44683e-05
65	A_0053	8-Hydroxyoctanoic acid-1 2-Hydroxyoctanoic acid	8-Hydroxyoctanoic acid 2-Hydroxyoctanoic acid	69820 94180	HMDB0000711	159.103	7.96077	1.39816e-05	1.56535e-06	N.A.	N.A.	1.84827e-05	2.83928e-06	1.38928e-05	5.79823e-07	N.A.	N.A.	N.A.	N.A.
66	A_0054	8-Hydroxyoctanoic acid-2	8-Hydroxyoctanoic acid	69820		159.103	7.88604	N.A.	N.A.	N.A.	N.A.	5.87286e-05	6.05654e-06	N.A.	N.A.	N.A.	N.A.	2.74693e-05	2.80268e-06
67	C_0087	Acetylcholine	Acetylcholine	187	HMDB0000895	146.119	7.0697	7.19179e-05	9.81205e-06	0.000215287	3.03474e-05	N.A.	N.A.	3.42458e-05	1.64016e-06	0.000235186	9.75714e-06	5.00223e-05	3.76414e-06
68	C_0074	Adenine	Adenine	190	HMDB0000034	136.062	7.08937	2.45334e-05	1.82144e-06	4.28046e-05	9.54907e-07	9.43654e-05	7.19549e-06	0.000324158	1.6022e-05	3.51965e-05	3.00356e-07	0.000776753	0.000237141
69	C_0197	Adenosine	Adenosine	60961	HMDB0000050	268.105	9.19026	0.000456284	3.01811e-05	0.00367314	0.000344057	0.00483739	0.00040225	0.000987706	3.89845e-06	0.00375894	0.000403598	0.0113932	0.00124043
70	A_0160	Adenylosuccinic acid	Succinyl AMP	447145	HMDB0000536	462.068	13.8048	0.000233787	5.18336e-05	0.000156166	8.81317e-06	6.36289e-05	2.01133e-05	0.000379134	2.14129e-05	0.000218844	2.81089e-05	0.000191248	2.52257e-05
71	A_0042	Adipic acid	Adipic acid	196	HMDB0000448	145.051	15.0303	N.A.	N.A.	N.A.	N.A.	4.81358e-05	N.A.	N.A.	N.A.	6.66914e-05	6.22077e-06	N.A.	N.A.
72	C_0146	ADMA	ADMA	123831	HMDB0001539	203.151	7.13074	0.000576419	2.21983e-05	0.000309935	1.12082e-05	0.000389772	1.56783e-05	0.000654023	4.17038e-05	0.000328495	3.22428e-05	0.00109314	7.52584e-05
73	A_0155	ADP	ADP	6022	HMDB0001341	426.022	10.8272	0.00792745	0.000270987	0.00257957	0.000339294	0.00438926	0.000282017	0.00824432	0.000144581	0.00285453	0.000472936	0.00484039	0.000380452
74	A_0173	ADP-glucose + GDP-fucose	ADP-Glc + GDP-fucose	16500 10918995	HMDB0006557 HMDB0001095	588.077	8.24565	0.000285732	7.28493e-06	0.000129115	9.27e-06	0.000461339	9.74441e-06	0.000324497	2.30779e-05	0.000155812	1.3215e-05	0.000297517	1.6023e-05
75	A_0171	ADP-ribose	ADP-Rib	445794	HMDB0001178	558.065	8.41921	N.A.	N.A.	0.000208346	2.62107e-05	3.4031e-05	2.80222e-06	N.A.	N.A.	3.76978e-05	8.44995e-06	N.A.	N.A.
76	C_0061	Agmatine	Agmatine	199	HMDB0001432	131.129	4.78583	N.A.	N.A.	1.37432e-05	2.5675e-06	5.33613e-05	4.91474e-06	N.A.	N.A.	3.62528e-05	2.21614e-05	4.37078e-05	9.06863e-06
77	C_0014	Ala	Ala	602	HMDB0000161,HMDB0001310	91.0583	8.37074	0.00649372	0.000315365	0.00244312	4.4267e-05	0.00447518	0.000138026	0.00913506	0.000280309	0.00347914	0.00026942	0.00615329	0.000373155
78	A_0078	Allantoic acid	Allantoic acid	203	HMDB0001209	175.047	8.65078	N.A.	N.A.	0.000236034	2.23743e-05	2.57965e-05	7.51698e-06	N.A.	N.A.	9.78324e-05	1.58468e-05	0.000459414	0.00011677
79	C_0004	Aminoacetone	Aminoacetone	215	HMDB0002134	74.0602	6.38214	0.00098452	5.30018e-05	0.000830023	3.18644e-05	0.000934616	3.80167e-05	0.000983679	2.5007e-05	0.000823644	4.19926e-05	0.00174299	0.000163187
80	A_0138	AMP	AMP	6083	HMDB0000045	346.054	9.2283	0.00894132	0.000730272	0.0209104	0.000872847	0.00646739	0.000812545	0.00985591	0.000233983	0.0222659	0.00217747	0.00636844	0.000676403
81	C_0214	Arg-Glu	Arg-Glu			304.163	6.98188	4.73383e-05	5.77989e-06	5.72432e-05	5.38799e-06	3.48817e-05	4.04729e-06	2.35413e-05	4.10838e-06	2.86094e-05	2.4092e-06	6.2683e-05	2.9027e-06
82	C_0126	Arg	Arg	6322	HMDB0000517,HMDB0003416	176.122	6.58845	0.00549465	0.000172948	0.0075325	0.000387921	0.00430743	0.000107874	0.00335517	0.00010269	0.00873589	0.000823734	0.00469489	0.000336226
83	C_0209	Argininosuccinic acid	ArgSuccinate	16950	HMDB0000052	291.131	8.78484	N.A.	N.A.	1.01482e-05	N.A.	0.000101578	1.03463e-05	N.A.	N.A.	N.A.	N.A.	9.94038e-05	1.0808e-05
84	A_0135	Ascorbate 2-glucoside	Ascorbate 2-glucoside	54693473		337.08	7.07817	N.A.	N.A.	9.34337e-06	2.81298e-06	2.33822e-05	2.61385e-06	N.A.	N.A.	1.34628e-05	1.9971e-06	4.8866e-05	3.74188e-06
85	A_0077	Ascorbic acid	Ascorbic acid	54670067	HMDB0000044	175.024	8.408	0.000191795	N.A.	N.A.	N.A.	N.A.	N.A.	0.00151165	0.000391237	0.000933054	0.000232936	N.A.	N.A.
86	C_0072	Asn	Asn	236	HMDB0000168,HMDB0033780	134.065	9.75343	0.00882281	0.000360314	0.00184136	7.56056e-05	0.00536304	9.52812e-05	0.00834776	0.000292202	0.001572	0.000166667	0.00595221	0.000302828
87	C_0071	Asp	Asp	424	HMDB0000191,HMDB0006483	134.045	10.8052	0.0143305	0.000639155	0.00203242	9.8263e-05	0.00701579	0.00114497	0.0190697	0.000500052	0.000569242	7.49979e-05	0.00592945	0.000357666
88	A_0167	ATP	ATP	5957	HMDB0000538	505.989	11.7514	0.013696	0.00126591	0.000468128	0.000107685	0.00432581	0.00011581	0.0118758	0.000448309	0.000468826	8.96671e-05	0.00328317	0.000184613
89	A_0086	Azelaic acid	Azelaic acid	2266	HMDB0000784	187.098	12.1025	5.06802e-05	4.38415e-07	6.69427e-05	6.06682e-06	6.22114e-05	8.0076e-06	7.47624e-05	3.6731e-05	8.08664e-05	4.33314e-06	5.15109e-05	7.47158e-06
90	C_0018	Azetidine 2-carboxylic acid	Azetidine 2-carboxylic acid	16486		102.056	8.2606	2.38259e-05	1.95048e-06	2.29837e-05	3.57007e-07	3.79256e-05	6.58832e-06	N.A.	N.A.	N.A.	N.A.	2.62978e-05	5.18536e-06
91	C_0044	Betaine aldehyde_+H2O	BTL	249		120.102	6.9306	3.2156e-05	2.41873e-06	4.86571e-05	8.28743e-06	0.000113211	0.000107775	2.72167e-05	N.A.	5.88483e-05	8.78956e-06	6.01916e-05	4.44119e-06
92	C_0039	Betaine	Betaine	247	HMDB0000043	119.09	10.5257	0.00603378	0.000248169	0.00789473	0.000359468	0.00537695	0.00011528	0.00466395	0.000178346	0.00697953	0.000466035	0.00497014	0.00031931
93	C_0171	Biopterin	Biopterin	2380	HMDB0000468,HMDB0000633	238.094	11.1162	3.12217e-05	4.44075e-06	0.000197085	1.15829e-05	0.000266458	2.44799e-05	N.A.	N.A.	0.000285954	3.8266e-05	0.000239453	2.3906e-05
94	C_0164	Butyrylcarnitine	Butyrylcarnitine	439829	HMDB0002013	232.156	8.91609	5.34138e-05	3.20929e-06	0.000163589	1.80307e-05	9.30195e-05	9.04881e-06	N.A.	N.A.	4.6352e-05	1.27588e-06	N.A.	N.A.
95	C_0020	Cadaverine	Cadaverine	273	HMDB0002322	103.124	4.63461	2.16789e-05	5.92022e-06	1.18731e-05	1.69928e-06	5.62727e-05	6.73018e-06	N.A.	N.A.	5.76521e-06	1.29085e-06	1.91403e-05	3.43148e-06
96	A_0079	Caffeic acid	Caffeic acid	1549111	HMDB0001964	179.035	9.09517	N.A.	N.A.	N.A.	N.A.	N.A.	N.A.	N.A.	N.A.	N.A.	N.A.	0.00055947	4.06866e-05
97	A_0133	cAMP	cAMP	6076	HMDB0000058	328.045	7.44307	7.05568e-05	7.92052e-06	N.A.	N.A.	3.7914e-05	2.85194e-06	8.31093e-05	8.51703e-06	N.A.	N.A.	4.5466e-05	1.3261e-05
98	C_0151	Carboxymethyllysine	Carboxymethyllysine	123800		205.119	8.59464	N.A.	N.A.	2.45157e-05	1.94906e-06	2.05273e-05	2.82543e-06	N.A.	N.A.	2.15002e-05	N.A.	3.5357e-05	4.98937e-06
99	C_0109	Carnitine	Carnitine	85	HMDB0000062	162.113	7.92894	0.00295572	0.000105882	0.00538255	0.000334531	0.0021107	1.94444e-05	0.00312065	0.000184252	0.00633018	0.000384653	0.00428068	2.04914e-05
100	A_0125	cCMP + 2',3'-cCMP	cCMP + 2',3'-cCMP	19236 68934	HMDB0011691	304.035	7.55123	N.A.	N.A.	3.32232e-05	4.36783e-06	N.A.	N.A.	N.A.	N.A.	N.A.	N.A.	N.A.	N.A.
101	A_0147	CDP	CDP	6132	HMDB0001546	402.012	11.4382	0.000107236	1.86868e-05	1.55123e-05	1.92861e-06	6.93659e-05	9.75851e-06	4.72286e-05	4.17095e-06	1.51721e-05	N.A.	3.15775e-05	4.79495e-06
102	A_0165	CDP-choline	CDP-choline	13804	HMDB0001413	487.101	6.73693	0.000280448	1.36866e-05	0.000245124	2.52264e-05	0.000258169	2.21275e-05	0.000306367	1.73658e-05	0.000181018	1.70038e-05	0.000229353	2.89126e-05
103	A_0137	cGMP	cGMP	24316	HMDB0001314	344.041	7.56839	1.24027e-05	N.A.	3.24292e-05	2.53354e-06	4.157e-05	5.4336e-06	9.87449e-06	N.A.	1.78494e-05	1.79238e-06	4.00128e-05	1.59473e-06
104	C_0027	Choline	Choline	305	HMDB0000097	105.11	6.34758	0.00157105	8.01896e-05	0.00592768	0.000168849	0.00280039	0.000237089	0.000448008	6.89731e-06	0.00722446	0.000480336	0.00315709	0.000238756
105	C_0063	cis-4-Hydroxyproline	cis-Hydroxyproline	440014	HMDB0006055	132.067	10.2663	5.4141e-05	9.93529e-06	5.21607e-05	3.99348e-06	6.33511e-05	7.01533e-06	5.04824e-05	9.4273e-06	7.92348e-05	3.5715e-06	7.36864e-05	1.21663e-05
106	A_0072	cis-Aconitic acid	cis-Aconitic acid	643757	HMDB0000072	173.01	28.849	0.0011542	8.12155e-05	N.A.	N.A.	0.000785231	5.31413e-05	0.00140704	6.88451e-05	N.A.	N.A.	0.00112546	7.32508e-05
107	A_0022	Citraconic acid	Citraconic acid	643798	HMDB0000634	129.02	17.1043	4.06888e-05	N.A.	5.58527e-05	3.52969e-06	4.65423e-05	7.69177e-06	0.000128449	6.43617e-06	6.08566e-05	6.51092e-06	0.000119677	1.47509e-05
108	A_0045	Citramalic acid	Citramalic acid	1081	HMDB0000426	147.031	17.6254	N.A.	N.A.	N.A.	N.A.	4.95518e-05	N.A.	N.A.	N.A.	N.A.	N.A.	N.A.	N.A.
109	A_0091	Citric acid	Citric acid	311	HMDB0000094	191.02	26.9544	0.0312164	0.001261	0.00172712	0.000188439	0.0414655	0.00141756	0.0287164	0.000656925	0.00245073	0.000245925	0.0594569	0.000370682
110	C_0125	Citrulline	Citrulline	9750	HMDB0000904	176.104	10.2993	0.0011169	4.94751e-05	7.10314e-05	6.00397e-06	0.000518877	1.84698e-05	4.952e-05	5.48151e-06	4.96813e-05	5.08887e-06	0.000125867	1.57055e-05
111	A_0131	CMP	CMP	6131	HMDB0000095	322.045	9.52944	0.000326177	1.1683e-05	0.000289965	2.2533e-05	0.000264826	7.82505e-06	0.000177944	1.66263e-05	0.000244452	1.30666e-05	0.000130414	3.40861e-06
112	A_0143	CoA_divalent	CoA	87642		382.547	10.5704	2.26392e-05	1.61814e-06	2.0189e-05	4.95817e-06	N.A.	N.A.	3.61211e-05	3.90291e-06	2.46603e-05	5.90217e-06	2.57411e-05	N.A.
113	A_0003	Crotonic acid	Crotonic acid	637090		85.0299	10.7254	3.19319e-05	N.A.	N.A.	N.A.	N.A.	N.A.	N.A.	N.A.	N.A.	N.A.	4.64304e-05	N.A.
114	A_0163	CTP	CTP	6176	HMDB0000082	481.978	12.3531	0.000239096	5.01354e-05	N.A.	N.A.	7.40618e-05	1.28928e-05	9.37592e-05	1.02319e-05	N.A.	N.A.	3.17196e-05	3.92017e-06
115	A_0058	Cumic acid	Cumic acid	10820		163.076	8.38023	N.A.	N.A.	N.A.	N.A.	1.57864e-05	N.A.	N.A.	N.A.	N.A.	N.A.	2.11361e-05	N.A.
116	C_0045	Cys	Cys	594	HMDB0000574,HMDB0003417	122.028	10.5622	7.35458e-05	7.80165e-05	0.000402552	0.000135974	1.4659e-05	N.A.	0.000485901	8.25861e-05	0.000704713	6.55292e-05	5.80125e-05	1.45658e-05
117	C_0128	Cys-Gly	Cys-Gly	439498	HMDB0000078	179.049	8.57339	N.A.	N.A.	3.1214e-05	N.A.	N.A.	N.A.	N.A.	N.A.	1.80377e-05	N.A.	N.A.	N.A.
118	C_0161	Cystathionine	Cystathionine	834	HMDB0000099	223.076	9.2391	0.0142414	0.000242451	0.0287882	0.00176868	0.0172615	0.000444209	0.010916	0.000354283	0.0208895	0.00243497	0.012947	0.00104669
119	A_0066	Cysteic acid	Cysteic acid	72886	HMDB0002757	167.997	11.4397	2.07071e-05	2.6941e-06	7.69048e-06	N.A.	2.65704e-05	2.55414e-06	1.40869e-05	N.A.	N.A.	N.A.	2.38566e-05	2.17482e-06
120	C_0231	Cysteine glutathione disulfide	Cysteine glutathione disulfide	10455148	HMDB0000656	427.097	10.8856	0.00194939	6.87062e-05	0.000486542	3.80573e-05	0.000633197	2.00376e-05	0.00133042	6.3296e-05	0.000479403	5.85046e-05	0.000469755	2.25437e-05
121	A_0049	Cysteinesulfinic acid	Cysteinesulfinic acid	1549098	HMDB0000996	152.001	9.58944	1.93017e-05	N.A.	N.A.	N.A.	1.79242e-05	N.A.	N.A.	N.A.	N.A.	N.A.	2.40938e-05	2.67317e-06
122	C_0173	Cystine	Cystine	595	HMDB0000192	241.032	10.2734	0.000116393	7.09036e-06	3.78604e-05	9.97168e-06	6.2458e-05	8.35153e-06	9.03852e-05	8.5817e-06	3.45978e-05	2.44206e-06	5.17781e-05	3.6855e-06
123	C_0031	Cytosine	Cytosine	597	HMDB0000630	112.051	6.7432	N.A.	N.A.	N.A.	N.A.	2.48761e-05	1.27042e-05	N.A.	N.A.	N.A.	N.A.	N.A.	N.A.
124	A_0150	dADP	dADP	188966	HMDB0001508	410.027	10.9432	2.44479e-05	2.04141e-06	N.A.	N.A.	N.A.	N.A.	2.09455e-05	3.12821e-06	N.A.	N.A.	N.A.	N.A.
125	C_0233	DAMGO	DAMGO	5462471		514.264	11.5978	N.A.	N.A.	1.88777e-05	2.29563e-06	N.A.	N.A.	N.A.	N.A.	N.A.	N.A.	1.62029e-05	N.A.
126	C_0105	Daminozide + Ala-Ala	Daminozide + Ala-Ala	15331 5460362	HMDB0003459	161.092	8.61305	5.03906e-05	7.90671e-06	2.77958e-05	N.A.	2.26336e-05	N.A.	8.292e-05	8.8695e-06	N.A.	N.A.	4.75093e-05	2.46555e-06
127	A_0134	dAMP	dAMP	12599	HMDB0000905	330.06	9.32656	4.18386e-05	6.49514e-06	1.14662e-05	5.36099e-07	2.90021e-05	1.58159e-06	4.20272e-05	1.77205e-06	N.A.	N.A.	1.78742e-05	N.A.
128	A_0166	dATP	dATP	15993	HMDB0001532	489.993	11.7189	3.87042e-05	6.9696e-06	N.A.	N.A.	N.A.	N.A.	3.22667e-05	1.04144e-06	N.A.	N.A.	N.A.	N.A.
129	A_0126	dCMP	dCMP	13945	HMDB0001202	306.052	9.6904	7.2304e-05	1.92539e-06	N.A.	N.A.	2.7361e-05	1.8634e-06	5.55588e-05	8.59729e-06	N.A.	N.A.	1.51238e-05	1.18094e-06
130	A_0161	dCTP	dCTP	65091	HMDB0000998	465.984	12.4455	2.59289e-05	4.95706e-06	N.A.	N.A.	N.A.	N.A.	1.96944e-05	N.A.	N.A.	N.A.	N.A.	N.A.
131	A_0175	Deamido-NAD+	Deamido-NAD	165491	HMDB0001179	663.08	8.24642	N.A.	N.A.	N.A.	N.A.	1.99011e-05	4.24861e-06	N.A.	N.A.	N.A.	N.A.	1.67544e-05	5.35423e-07
132	A_0071	Decanoic acid	Decanoic acid	2969	HMDB0000511	171.139	7.86993	3.76566e-05	2.46913e-06	3.24984e-05	9.68173e-06	3.38401e-05	2.1424e-06	3.18535e-05	4.05253e-06	3.82699e-05	3.89452e-06	3.75884e-05	6.44011e-06
133	C_0226	Decarboxylated S-Adenosylmethionine	dcSAM	439415	HMDB0000988	355.156	5.20638	5.79529e-06	1.0087e-06	1.87409e-05	3.49715e-06	4.04508e-05	3.3274e-06	1.00346e-05	1.91957e-06	2.00907e-05	3.83928e-06	3.71644e-05	3.41987e-06
134	A_0168	dGTP	dGTP	65103	HMDB0001440	505.989	11.4493	5.40758e-05	1.07415e-06	N.A.	N.A.	N.A.	N.A.	6.95886e-05	4.61497e-06	N.A.	N.A.	N.A.	N.A.
135	C_0029	Diethanolamine	Diethanolamine	8113	HMDB0004437	106.087	7.1116	0.000335731	7.52465e-05	0.00035005	0.000112195	0.000553216	0.000156891	0.000521787	0.000246835	0.000652746	0.000685122	0.00051267	0.00025401
136	A_0011	Dihydrouracil	Dihydrouracil	649	HMDB0000076	113.036	9.3346	2.17433e-05	3.53636e-06	4.87235e-05	8.27159e-06	0.000130938	9.46769e-06	6.90095e-05	2.58918e-06	3.56153e-05	5.86959e-06	0.000179981	1.14795e-05
137	A_0068	Dihydroxyacetone phosphate	DHAP	668	HMDB0001473	168.991	12.659	0.000201464	5.65817e-05	0.000164971	2.64781e-05	5.59888e-05	3.09939e-06	N.A.	N.A.	0.000215849	4.75891e-05	3.00611e-05	N.A.
138	C_0013	Dimethylaminoethanol	Dimethylaminoethanol	7902	HMDB0032231	90.0916	6.42333	0.000224438	2.41131e-05	0.000199529	2.93408e-05	0.000268482	1.96914e-05	0.000187043	0.000156686	N.A.	N.A.	4.60426e-05	6.4411e-06
139	A_0109	Dodecanedioic acid	Dodecanedioic acid	12736	HMDB0000623	229.146	10.6944	N.A.	N.A.	N.A.	N.A.	1.7579e-05	1.92357e-06	N.A.	N.A.	2.07007e-05	4.78778e-07	1.51582e-05	N.A.
140	C_0143	DOPA	DOPA	6047	HMDB0000181,HMDB0000609	198.077	10.9035	0.000418391	8.11039e-05	0.000154963	3.38046e-05	0.000107299	1.02798e-05	0.000628629	3.90477e-05	0.000416926	2.91489e-05	0.000424263	4.7592e-05
141	A_0129	dTMP	dTMP	9700	HMDB0001227	321.05	9.51784	0.000149962	8.08653e-06	2.78308e-05	3.17514e-06	0.000104264	1.94788e-06	0.000133612	2.07805e-06	2.23725e-05	5.69885e-06	0.00011581	1.52697e-05
142	A_0162	dTTP	dTTP	64968	HMDB0001342	480.981	12.1216	2.08274e-05	3.49563e-06	N.A.	N.A.	N.A.	N.A.	N.A.	N.A.	N.A.	N.A.	N.A.	N.A.
143	A_0127	dUMP	dUMP	65063	HMDB0001409	307.035	9.93667	2.46493e-05	1.80043e-06	N.A.	N.A.	1.70012e-05	8.41339e-07	N.A.	N.A.	N.A.	N.A.	N.A.	N.A.
144	C_0189	Dyphylline	Dyphylline	3182		255.11	20.9449	0.000835482	5.94482e-05	0.000474153	4.20344e-05	0.00132949	0.000149342	0.000736734	4.324e-05	0.000617057	5.11176e-05	0.0011306	0.000128015
145	C_0082	Ectoine	Ectoine	126041		143.082	8.78626	N.A.	N.A.	N.A.	N.A.	4.99398e-05	5.98053e-06	N.A.	N.A.	N.A.	N.A.	3.63748e-05	7.73608e-06
146	C_0001	Ethanolamine	Ethanolamine	700	HMDB0000149	62.0606	5.90477	0.000312925	7.92434e-06	0.00466247	0.000221113	0.00213067	0.000258949	0.000129267	4.05904e-06	0.00257451	0.000154423	0.000850061	8.47307e-05
147	A_0038	Ethanolamine phosphate	EAP	1015	HMDB0000224	140.012	7.9432	0.00390823	0.000183907	0.00027455	2.00431e-05	0.00179264	6.84217e-05	0.00292872	3.92545e-06	0.000214059	1.70628e-05	0.000899306	4.71669e-05
148	A_0145	FAD_divalent	FAD	643975		391.569	7.79506	6.12687e-05	1.15751e-05	3.16732e-05	2.86358e-06	7.28107e-05	4.48786e-06	7.40968e-05	8.54793e-06	3.8627e-05	5.96735e-06	5.91248e-05	1.24672e-05
149	A_0098	Ferulic acid	Ferulic acid	445858	HMDB0000954	193.051	8.3581	N.A.	N.A.	N.A.	N.A.	5.27478e-05	5.67458e-06	N.A.	N.A.	N.A.	N.A.	0.00396486	0.00140163
150	A_0159	FMN	FMN	643976	HMDB0001520	455.098	8.27589	0.000278613	7.84837e-06	0.000300952	3.36974e-05	0.000191862	2.74085e-05	0.000252938	1.16197e-05	0.000208669	2.21962e-05	0.000134072	1.71386e-05
151	A_0074	Formiminoglutamic acid	Formiminoglutamic acid	439233	HMDB0000854	173.057	8.11045	N.A.	N.A.	2.04212e-05	2.75475e-06	0.000102979	3.73409e-06	N.A.	N.A.	1.69634e-05	1.01723e-06	0.000271832	2.74395e-05
152	A_0136	Fructose 1,6-diphosphate	F1,6P	172313	HMDB0001058	338.989	14.6784	3.84925e-05	3.35655e-06	0.000104629	7.53743e-06	2.97142e-05	2.70606e-06	5.47736e-05	4.33894e-06	5.48741e-05	1.87303e-06	3.46355e-05	3.46617e-06
153	A_0115	Fructose 6-phosphate	F6P	603	HMDB0000124	259.023	9.90277	0.000197519	2.35999e-05	0.000347197	2.94464e-05	0.000281832	1.21004e-05	0.000296322	2.44446e-05	0.00020291	3.21449e-05	0.00035031	4.56733e-05
154	A_0012	Fumaric acid	Fumaric acid	444972	HMDB0000134	115.003	26.0132	0.00133858	0.0001385	0.000743529	0.000118288	0.00072073	6.7914e-05	0.00226099	0.000174656	0.000749195	7.79345e-05	0.00149477	0.00010095
155	C_0024	GABA	GABA	119	HMDB0000112	104.071	7.15421	0.00737253	0.000312922	0.00571222	9.38446e-05	0.00447765	0.000227387	0.00630567	0.000274061	0.00711933	0.000836872	0.00656174	0.000612482
156	C_0131	Galactosamine + Glucosamine	Galactosamine + Glucosamine	24154 439213	HMDB0001514	180.087	8.60767	N.A.	N.A.	N.A.	N.A.	5.88436e-05	2.3652e-06	N.A.	N.A.	N.A.	N.A.	6.2485e-05	4.65055e-06
157	A_0157	GDP	GDP	8977	HMDB0001201	442.017	10.6063	0.00541428	0.000508059	0.00131227	0.000145912	0.00062684	0.00027364	0.00810047	0.000185025	0.000732722	0.000145119	0.000244014	0.000108245
158	C_0092	Gln	Gln	738	HMDB0000641,HMDB0003423	148.08	10.005	0.0121154	0.000441694	0.00344387	0.000153254	0.0080941	7.99571e-05	0.00923814	0.000397622	0.00283109	0.000204025	0.00913541	0.000583424
159	C_0094	Glu	Glu	611	HMDB0000148,HMDB0003339	149.064	10.172	0.010938	0.000510761	0.00436952	0.000202713	0.00632825	7.80419e-05	0.0117709	0.000419178	0.00523948	0.000546985	0.00713185	0.000331462
160	A_0104	Glucaric acid	Glucaric acid	33037	HMDB0000663	209.03	14.6089	2.50327e-05	1.40227e-06	N.A.	N.A.	2.7093e-05	6.87803e-06	4.45103e-05	1.16013e-05	N.A.	N.A.	4.53719e-05	5.07471e-06
161	A_0099	Gluconic acid	Gluconic acid	10690	HMDB0000625	195.051	8.06787	0.000601542	4.18338e-05	0.000247298	3.70477e-05	0.000771986	2.21958e-05	0.000879709	2.7081e-05	0.000199177	4.10613e-05	0.00096428	6.43478e-05
162	C_0129	Gluconolactone	1,5-Gluconolactone	7027	HMDB0000150	179.056	21.7309	0.000442266	2.70236e-05	0.000150055	8.28823e-06	0.00051199	2.4283e-05	0.000725948	2.21173e-05	0.000142825	1.31294e-05	0.000618995	4.0428e-05
163	A_0117	Glucose 1-phosphate	G1P	65533	HMDB0001586	259.023	10.0774	0.000352064	4.45078e-05	0.000129754	1.11248e-05	0.000233904	2.84936e-05	0.000164528	4.8196e-06	8.34626e-05	9.38319e-06	0.00017596	1.16168e-05
164	A_0114	Glucose 6-phosphate	G6P	5958	HMDB0001401	259.023	9.78739	0.00063885	7.1186e-05	0.00170743	0.000139934	0.00117801	2.18017e-05	0.000903358	3.0243e-05	0.000985916	0.000185348	0.00169686	0.000204599
165	A_0095	Glucuronic acid-1 + Galacturonic acid-1	Glucuronic acid + Galacturonic acid	94715 439215	HMDB0000127 HMDB0002545	193.036	8.279	4.49959e-05	5.08055e-06	N.A.	N.A.	4.13115e-05	3.74931e-06	7.25176e-05	7.79791e-06	N.A.	N.A.	5.96927e-05	7.76182e-06
166	A_0097	Glucuronic acid-2 Galacturonic acid-2	Glucuronic acid Galacturonic acid	94715 439215	HMDB0000127 HMDB0002545	193.036	8.01848	4.49096e-05	5.76562e-06	5.41415e-05	6.64152e-06	9.33341e-05	1.0168e-05	0.00014476	1.00377e-05	0.000113427	2.96085e-06	0.000232568	2.81205e-05
167	A_0096	Glucuronic acid-3 Galacturonic acid-3	Glucuronic acid Galacturonic acid	94715 439215	HMDB0000127 HMDB0002545	193.036	8.19008	0.000350985	2.55617e-05	0.000111294	1.39472e-05	0.00028696	2.3626e-06	0.00099382	8.03496e-05	0.000138428	1.48579e-05	0.00040892	6.86043e-06
168	A_0028	Glutaric acid Methylsuccinic acid	Glutaric acid Methylsuccinic acid	743 6950476	HMDB0000661 HMDB0001844	131.035	17.083	N.A.	N.A.	N.A.	N.A.	4.85736e-05	5.50683e-06	N.A.	N.A.	N.A.	N.A.	6.45157e-05	3.71757e-06
169	C_0217	Glutathione (GSH)	GSH	124886	HMDB0000125	308.092	12.3899	0.00528005	0.00272218	0.0117532	0.000997295	4.71197e-05	1.84057e-05	0.0130928	0.00057486	0.0184112	0.00225403	0.00152864	0.000391223
170	C_0216	Glutathione (GSSG)_divalent	GSSG	65359		307.085	11.3853	0.0244884	0.000411063	0.00688976	0.000874868	0.00551045	0.000379811	0.0164896	0.000566458	0.00680456	0.00116672	0.00205244	0.000129018
171	C_0007	Gly	Gly	750	HMDB0000123	76.0395	7.74359	0.0340743	0.00168514	0.0185969	0.00108377	0.027107	0.000981729	0.048855	0.00190996	0.0225465	0.00146868	0.0340596	0.00196411
172	C_0142	Gly-Asp	Gly-Asp	97363		191.067	9.20387	0.000404622	4.32833e-05	0.000125564	3.78761e-06	0.000175201	1.22321e-05	0.000325362	2.98664e-05	6.64247e-05	7.333e-06	0.000121002	1.11058e-05
173	C_0068	Gly-Gly	Gly-Gly	11163	HMDB0011733	133.061	7.7975	3.98247e-05	1.42368e-05	4.10178e-05	5.44412e-06	4.65178e-05	1.59876e-06	3.95178e-05	3.94833e-06	N.A.	N.A.	9.79699e-05	1.42841e-05
174	A_0010	Glyceric acid	Glyceric acid	439194	HMDB0000139,HMDB0006372	105.019	10.3245	0.000235515	N.A.	0.000288855	N.A.	0.00155035	0.000154764	0.00025891	2.38279e-05	N.A.	N.A.	0.000639775	7.65244e-05
175	C_0016	Glycerol	Glycerol	753	HMDB0000131	93.0549	20.9388	0.0671599	0.00667142	0.058772	0.0192873	0.0686563	0.00444358	0.0771898	0.00909537	0.0619869	0.00916913	0.0475489	0.0205252
176	A_0070	Glycerol 2-phosphate	Glycerol 2-phosphate	2526		171.007	12.7122	7.62525e-05	2.81976e-06	N.A.	N.A.	3.55568e-05	3.35527e-06	6.30744e-05	9.02897e-06	N.A.	N.A.	3.64488e-05	4.15421e-06
177	A_0069	Glycerol 3-phosphate	G3P	439162	HMDB0000126	171.006	12.1191	0.00361044	0.000516724	0.00379145	7.39708e-05	0.00345129	0.000528435	0.00492231	0.000137394	0.00355148	0.000482497	0.00396348	0.000233651
178	C_0190	Glycerophosphocholine	GPCho	439285	HMDB0000086	258.111	20.5424	0.0105697	0.000425726	0.0232258	0.001997	0.0146572	9.5671e-05	0.0143993	0.000227903	0.0186801	0.0021227	0.019698	0.00232443
179	A_0141	GMP	GMP	6804	HMDB0001397	362.049	9.13197	0.0163424	0.000647777	0.0113779	0.000552958	0.0180446	0.00101687	0.0145722	0.000573808	0.0109876	0.00101043	0.0123087	0.00143568
180	A_0169	GTP	GTP	6830	HMDB0001273	521.988	11.4639	0.0119091	0.000820721	0.000299616	5.48935e-05	0.00176487	0.000259002	0.0153274	0.00101284	0.000301191	5.60133e-05	0.00159732	0.000152039
181	C_0099	Guanine	Guanine	764	HMDB0000132	152.057	7.72999	0.000714542	3.45615e-05	0.000506393	2.77259e-05	0.000695232	6.92277e-05	0.00114356	3.39989e-05	0.000464996	2.59082e-05	0.00257287	0.000691047
182	C_0204	Guanosine	Guanosine	6802	HMDB0000133	284.1	11.7188	0.0562071	0.00232018	0.0559224	0.00254086	0.0744917	0.00367269	0.0638124	0.00112372	0.056423	0.0038015	0.04739	0.0040638
183	A_0026	Heptanoic acid	Heptanoic acid	8094	HMDB0000666	129.092	8.53424	2.87084e-05	7.5006e-06	2.86896e-05	9.37674e-06	2.5903e-05	2.30604e-06	3.30714e-05	8.0856e-06	2.64578e-05	3.57918e-06	3.8818e-05	2.50562e-06
184	A_0014	Hexanoic acid	Hexanoic acid	8892	HMDB0000535	115.076	8.85177	5.88521e-05	1.03071e-05	5.44469e-05	1.95169e-05	8.79356e-05	5.82123e-06	5.26806e-05	8.22606e-06	5.59902e-05	1.84805e-06	7.76677e-05	5.96115e-06
185	C_0019	Hexylamine	Hexylamine	8102		102.128	7.05485	2.88753e-05	4.08083e-06	2.4003e-05	N.A.	2.53489e-05	7.98138e-06	2.61156e-05	N.A.	2.16981e-05	N.A.	3.23375e-05	6.4239e-06
186	C_0206	His-Glu	His-Glu	7010583		285.121	7.04673	2.4876e-05	7.70476e-07	3.12172e-05	3.24449e-06	1.83485e-05	1.06652e-06	1.99982e-05	1.75677e-06	3.09186e-05	4.19457e-06	3.80067e-05	1.13725e-05
187	C_0104	His	His	773	HMDB0000177	157.08	6.76755	0.004396	9.08896e-05	0.00282891	0.00010733	0.00271911	8.74909e-05	0.00501978	0.000114406	0.00353195	0.00032039	0.00430531	0.000296273
188	C_0032	Histamine	Histamine	774	HMDB0000870	112.087	4.43716	N.A.	N.A.	N.A.	N.A.	1.48019e-05	1.1642e-06	N.A.	N.A.	N.A.	N.A.	N.A.	N.A.
189	C_0141	Homocitrulline	Homocitrulline	65072	HMDB0000679	190.12	10.4036	3.96523e-05	N.A.	N.A.	N.A.	5.67908e-05	4.74324e-06	4.89998e-05	2.0673e-06	N.A.	N.A.	7.69085e-05	6.27943e-06
190	A_0065	Homogentisic acid p-Hydroxymandelic acid	Homogentisic acid p-Hydroxymandelic acid	780 328	HMDB0000130 HMDB0000822	167.035	8.55607	0.000796978	6.70043e-05	4.48892e-05	9.86807e-06	0.0154145	0.000329058	0.00114052	6.27966e-05	7.73363e-05	1.23814e-06	0.0568138	0.0046382
191	C_0042	Homoserine	Homoserine	12647	HMDB0000719	120.066	9.40044	0.00121126	3.90932e-05	0.000664379	4.63736e-05	0.000831812	1.24198e-05	0.00146182	5.86299e-05	0.00028158	4.26711e-05	0.00133878	8.97886e-05
192	C_0062	Hydroxyproline	Hydroxyproline	5810	HMDB0000725	132.066	11.2523	0.0484169	0.0012965	0.0554473	0.0016275	0.0318122	0.000492802	0.0434997	0.00136559	0.0846114	0.00825735	0.0485329	0.00237812
193	C_0030	Hypotaurine	Hypotaurine	107812	HMDB0000965	110.028	17.08	3.2319e-05	3.71601e-06	1.66523e-05	9.56323e-07	1.83018e-05	N.A.	0.000204571	1.61825e-05	1.5587e-05	N.A.	3.90406e-05	4.9052e-06
194	C_0075	Hypoxanthine	Hypoxanthine	790	HMDB0000157	137.046	10.4076	1.88279e-05	N.A.	0.000157234	1.20521e-05	5.82483e-05	5.61727e-06	2.30653e-05	6.98223e-07	5.93237e-05	2.08676e-06	5.27217e-05	1.03058e-05
195	C_0066	Ile	Ile	791	HMDB0000172	132.102	9.51725	0.0343795	0.00117204	0.0134147	0.000432516	0.0410937	0.0017315	0.0336338	0.00147606	0.0202578	0.00181843	0.0455184	0.00268917
196	C_0052	Imidazole-4-acetic acid	Imidazole-4-acetic acid	96215	HMDB0002024	127.051	7.47209	5.77674e-05	3.9897e-06	1.64365e-05	N.A.	0.000117631	4.38937e-06	2.20471e-05	4.01864e-06	2.93444e-05	3.11034e-06	0.000188093	1.83857e-05
197	A_0140	IMP	IMP	8582	HMDB0000175	347.039	9.5424	0.000132755	9.10365e-06	0.000787023	0.00010761	0.000247655	1.53173e-05	0.00011123	7.11539e-06	0.000355581	6.58764e-05	0.000175809	2.54733e-05
198	A_0055	Indole-3-carboxylic acid	Indole-3-carboxylic acid	69867	HMDB0003320	160.041	8.79421	N.A.	N.A.	N.A.	N.A.	1.01716e-05	4.21296e-07	N.A.	N.A.	N.A.	N.A.	3.26613e-05	6.99541e-06
199	C_0199	Inosine	Inosine	6021	HMDB0000195	269.089	18.4702	0.000363794	4.79156e-06	0.00150339	0.000124739	0.00213425	6.2585e-05	0.000260378	1.14321e-05	0.00152013	0.000222542	0.00107354	7.02124e-05
200	A_0020	Isethionic acid	Isethionic acid	7866	HMDB0003903	124.991	11.6101	N.A.	N.A.	1.97897e-05	2.36497e-06	2.47629e-05	8.26548e-06	1.36551e-05	N.A.	2.01716e-05	4.01446e-06	5.60755e-05	7.6103e-06
201	C_0005	Isobutylamine	Isobutylamine	6558		74.0963	6.52419	0.000167475	1.68808e-05	0.000182826	1.41127e-05	0.00020659	3.75116e-05	0.000192099	2.56997e-05	0.000170531	2.87392e-05	0.000223852	1.70145e-05
202	A_0005	Isobutyric acid + Butyric acid	Isobutyric acid + Butyric acid	6590 264	HMDB0001873 HMDB0000039	87.045	9.79566	2.64317e-05	N.A.	N.A.	N.A.	7.28346e-05	5.19593e-05	N.A.	N.A.	N.A.	N.A.	4.62741e-05	6.19416e-06
203	C_0165	Isobutyrylcarnitine	Isobutyrylcarnitine	168379	HMDB0000736	232.156	8.83001	N.A.	N.A.	N.A.	N.A.	4.62392e-05	N.A.	N.A.	N.A.	N.A.	N.A.	3.89168e-05	N.A.
204	A_0093	Isocitric acid	Isocitric acid	1198	HMDB0000193	191.02	29.6051	0.00106371	3.00922e-05	N.A.	N.A.	0.00135495	7.74386e-05	0.00104327	6.29069e-05	N.A.	N.A.	0.00204851	0.000254523
205	A_0007	Isovaleric acid + DL-2-Methylbutyric acid + Valeric acid	Isovaleric acid + DL-2-Methylbutyric acid + Valeric acid	10430 8314 7991	HMDB0000718 HMDB0002176 HMDB0000892	101.06	9.1656	N.A.	N.A.	3.5282e-05	1.06714e-05	6.13722e-05	6.92663e-06	4.78833e-05	N.A.	3.19026e-05	N.A.	5.54821e-05	2.16859e-06
206	C_0178	Isovalerylcarnitine	Isovalerylcarnitine	6426851	HMDB0000688	246.17	9.10804	0.000185428	1.02359e-05	0.000175532	1.59081e-05	0.000146604	6.45484e-06	0.000469175	1.13739e-05	0.000301421	1.51207e-05	0.000379477	1.26125e-05
207	A_0088	Kynurenic acid	Kynurenic acid	3845	HMDB0000715	188.035	8.79254	N.A.	N.A.	1.32724e-05	2.80146e-06	N.A.	N.A.	N.A.	N.A.	1.19979e-05	2.54429e-06	1.27903e-05	N.A.
208	C_0153	Kynurenine	Kynurenine	846	HMDB0000684	209.093	9.23819	9.00464e-06	N.A.	1.74709e-05	3.48981e-06	6.0906e-05	5.9333e-06	1.21373e-05	N.A.	1.64587e-05	2.17752e-06	0.000101666	5.0233e-06
209	A_0006	Lactic acid	Lactic acid	612	HMDB0000190,HMDB0001311	89.0242	10.7155	0.0192906	0.00379466	0.020959	0.000346496	0.0246854	0.0037968	0.045063	0.00104729	0.0180404	0.00199115	0.0348095	0.00327775
210	A_0101	Lauric acid	Lauric acid	3893	HMDB0000638	199.171	7.58761	8.47536e-05	1.8536e-05	6.20117e-05	7.25039e-06	2.12523e-05	4.49214e-06	5.4341e-05	1.18134e-05	6.99468e-05	1.38966e-05	2.62907e-05	8.70268e-06
211	C_0224	Lauroylcarnitine	Lauroylcarnitine	168381	HMDB0002250	344.28	10.3911	1.57759e-05	N.A.	2.49027e-05	2.29221e-06	N.A.	N.A.	1.72737e-05	4.02284e-06	2.84818e-05	5.25283e-06	1.34158e-05	4.92354e-07
212	C_0067	Leu	Leu	857	HMDB0000687	132.103	9.61678	0.0607745	0.00230897	0.0355974	0.000748417	0.0595842	0.0020436	0.0593862	0.00126409	0.0394906	0.00365961	0.0623001	0.00303929
213	C_0230	Leu-Leu-Tyr	Leu-Leu-Tyr	88513		408.246	11.062	2.57118e-05	5.39633e-06	3.09975e-05	2.23729e-06	2.99378e-05	4.1533e-06	1.60062e-05	5.95663e-06	4.64956e-05	1.88251e-06	3.5761e-05	1.47174e-05
214	C_0093	Lys	Lys	866	HMDB0000182,HMDB0003405	148.116	6.3809	0.00304346	0.000169488	0.00223607	0.000134412	0.00281904	6.33791e-05	0.00295108	9.81335e-05	0.00231028	0.000238853	0.00603587	0.000453777
215	A_0036	m-Hydroxybenzoic acid	m-Hydroxybenzoic acid	7420	HMDB0002466	137.025	9.05867	N.A.	N.A.	0.000118982	3.49135e-06	0.00946134	0.001052	N.A.	N.A.	N.A.	N.A.	0.0137508	0.00358848
216	A_0032	Malic acid	Malic acid	525	HMDB0000156,HMDB0000744	133.014	21.7689	0.0111541	0.00138877	0.00539665	0.000674553	0.00747105	0.000702161	0.0206332	0.00143018	0.0062355	0.000729163	0.0155583	0.000504501
217	C_0096	Met	Met	876	HMDB0000696	150.059	9.98156	0.0202878	0.00160562	0.0228239	0.00101944	0.0184442	0.000544114	0.0278879	0.00125724	0.0168414	0.00131077	0.0125074	0.00247707
218	C_0113	Methionine sulfoxide	Methionine sulfoxide	158980	HMDB0002005	166.054	11.0551	0.00556049	0.000320213	0.00102927	0.000134783	0.00423453	0.000172764	0.000965437	5.98646e-05	0.000503967	9.56027e-05	0.00230736	0.000109262
219	C_0122	Metronidazole	Metronidazole	4173		172.071	8.80211	1.4611e-05	2.9516e-07	N.A.	N.A.	2.08946e-05	3.33199e-06	1.64131e-05	N.A.	1.17026e-05	N.A.	3.0319e-05	4.13441e-06
220	C_0059	Mevalolactone	Mevalolactone	5325923	HMDB0006024	131.07	21.0818	0.00021134	2.44617e-05	N.A.	N.A.	0.000272268	2.98517e-05	0.000323679	2.42104e-05	N.A.	N.A.	0.00064275	0.000170297
221	A_0047	Mevalonic acid	Mevalonic acid	134965	HMDB0000227	147.066	8.51978	4.6072e-05	4.10525e-06	N.A.	N.A.	5.30781e-05	1.33243e-05	0.000100791	3.65548e-06	N.A.	N.A.	8.88516e-05	8.09931e-06
222	C_0009	Morpholine	Morpholine	8083	HMDB0031581	88.077	6.17046	5.3055e-05	1.41209e-06	4.70624e-05	N.A.	4.75597e-05	3.61645e-06	N.A.	N.A.	3.67562e-05	N.A.	3.79746e-05	N.A.
223	A_0103	Mucic acid	Mucic acid	3037582	HMDB0000639	209.03	14.1127	8.14845e-05	9.66197e-06	6.81886e-05	4.50908e-06	7.70438e-05	1.28794e-05	0.000140178	9.36853e-06	9.88111e-05	1.55032e-05	0.000280917	2.81157e-05
224	A_0116	myo-Inositol 1-phosphate + myo-Inositol 3-phosphate	Myoinositol 1-phosphate + Myoinositol 3-phosphate	107737 440194	HMDB0000213 HMDB0006814	259.023	10.2212	6.30449e-05	3.12871e-06	0.000174603	1.11499e-05	0.000226546	7.65234e-06	2.39358e-05	1.85685e-06	4.67343e-05	8.77254e-06	7.74736e-05	5.74403e-06
225	A_0113	myo-Inositol 2-phosphate	Myoinositol 2-phosphate	160886		259.022	10.409	7.46341e-05	8.79224e-06	6.34536e-05	1.38348e-05	6.43457e-05	1.08598e-05	3.47472e-05	7.65207e-07	3.79826e-05	4.6334e-06	4.78353e-05	8.75784e-06
226	A_0027	N-Acetylalanine	N-Acetylalanine	88064	HMDB0000766	130.051	8.81515	3.10669e-05	2.0749e-06	1.00666e-05	3.53376e-06	2.77985e-05	6.90169e-06	2.6402e-05	7.75663e-06	1.40237e-05	1.26953e-06	2.53824e-05	5.77631e-06
227	A_0076	N-Acetylaspartic acid	N-Acetylaspartic acid	65065	HMDB0000812	174.041	14.6695	6.36686e-05	5.19207e-06	N.A.	N.A.	3.7451e-05	5.3966e-06	5.75691e-05	9.47987e-06	N.A.	N.A.	5.73561e-05	1.17038e-05
228	C_0160	N-Acetylgalactosamine + N-Acetylmannosamine + N-Acetylglucosamine	N-Acetylgalactosamine + ManNAc + GlcNAc	35717 439281 439174	HMDB0000853 HMDB0001129 HMDB0000215	222.098	20.9759	0.000622778	3.00808e-05	9.45837e-05	1.35377e-05	0.000659945	2.71963e-05	0.000510984	3.37488e-05	0.000101426	8.34784e-06	0.000932032	5.21079e-05
229	A_0124	N-Acetylglucosamine 1-phosphate	GlcNAc-P	440272	HMDB0001367	300.049	9.49488	0.00175106	0.000118827	9.47012e-05	1.01808e-05	0.00125785	0.000108764	0.000771626	2.86903e-05	0.000138885	2.07225e-05	0.000526177	4.54947e-05
230	A_0123	N-Acetylglucosamine 6-phosphate	NAcGlcNP	440996	HMDB0001062	300.048	9.11901	0.000213097	1.10496e-05	7.61234e-05	4.90605e-06	0.000499972	1.0405e-05	0.000122228	1.75861e-05	8.6981e-05	1.05994e-05	0.000248972	2.67777e-05
231	C_0159	N-Acetylglucosylamine	N-Acetylglucosylamine	439454	HMDB0001104	221.113	9.24101	2.04254e-05	1.35071e-06	1.74563e-05	3.22129e-06	1.53356e-05	1.4575e-06	2.42294e-05	4.42245e-06	1.95119e-05	4.19597e-06	1.86746e-05	4.88386e-06
232	A_0089	N-Acetylglutamic acid	N-AcGlu	70914	HMDB0001138	188.057	13.2276	N.A.	N.A.	N.A.	N.A.	2.86301e-05	3.2445e-06	N.A.	N.A.	N.A.	N.A.	3.53755e-05	3.75797e-06
233	C_0144	N-Acetylhistidine	N-Acetylhistidine	75619		198.088	9.14097	2.12474e-05	2.96517e-06	2.73637e-05	4.89078e-07	1.45813e-05	N.A.	1.79768e-05	3.40058e-06	1.44102e-05	7.19579e-07	2.43194e-05	3.26832e-06
234	C_0137	N-Acetyllysine	N-Acetyllysine	92907	HMDB0000446	189.123	9.11657	9.96564e-05	1.22592e-05	5.02994e-05	4.37703e-06	6.72264e-05	1.36766e-05	0.000110323	6.08889e-06	N.A.	N.A.	7.68717e-05	5.69433e-06
235	A_0090	N-Acetylmethionine	N-Acetylmethionine	448580	HMDB0011745	190.056	8.0433	1.97241e-05	2.2629e-06	1.3697e-05	3.60757e-07	N.A.	N.A.	1.78404e-05	6.25495e-07	1.50791e-05	5.83601e-06	2.04965e-05	N.A.
236	C_0060	N-Acetylputrescine	N-Acetylputrescine	122356	HMDB0002064	131.118	7.86356	N.A.	N.A.	N.A.	N.A.	0.000176999	3.17009e-05	N.A.	N.A.	N.A.	N.A.	3.62043e-05	N.A.
237	C_0091	N-Acetylserine	N-Acetylserine	65249	HMDB0002931	148.061	21.976	0.000273107	1.83229e-05	0.000214522	2.34173e-05	0.000188248	3.86056e-05	0.000302761	2.47473e-05	0.000132524	1.38982e-05	0.000198281	1.00892e-05
238	C_0090	N-Methylaspartic acid	N-Methylaspartic acid	22880	HMDB0002393	148.061	12.4141	N.A.	N.A.	N.A.	N.A.	N.A.	N.A.	7.70559e-05	1.28677e-05	6.50931e-05	4.41751e-06	0.000129577	3.84033e-06
239	C_0107	N-Methylglutamic acid	N-Methylglutamic acid	439377		162.076	11.8282	N.A.	N.A.	9.26146e-05	1.11904e-05	N.A.	N.A.	N.A.	N.A.	N.A.	N.A.	N.A.	N.A.
240	C_0056	N-Methylproline	N-Methylproline	557		130.087	11.6448	0.000160564	1.55861e-05	8.03407e-05	9.11215e-06	9.14815e-05	1.93542e-05	0.000131323	9.21018e-06	0.00027757	2.66791e-05	0.000155374	1.30028e-05
241	C_0021	N-Methylputrescine	N-Methylputrescine	439791	HMDB0003661	103.124	4.58319	1.39076e-05	7.39246e-06	N.A.	N.A.	4.85337e-05	4.92277e-06	5.78089e-06	N.A.	N.A.	N.A.	9.75494e-06	3.08961e-07
242	C_0163	N1,N8-Diacetylspermidine	N1,N8-Diacetylspermidine	389613	HMDB0041947	230.188	9.56147	N.A.	N.A.	N.A.	N.A.	N.A.	N.A.	N.A.	N.A.	1.49563e-05	2.84817e-06	N.A.	N.A.
243	C_0136	N1-Acetylspermidine	N1-Acetylspermidine	496	HMDB0001276	188.177	5.89182	9.89571e-05	1.00751e-05	8.20117e-05	6.77616e-06	0.000140803	2.64328e-05	0.000142354	8.16576e-06	0.000179832	2.39959e-05	0.000265014	1.34562e-05
244	C_0213	N1-Methylguanosine	N1-Methylguanosine	96373	HMDB0001563	298.116	11.1713	0.000330494	2.50324e-06	0.000310735	2.76875e-05	0.000217541	7.71501e-06	0.00096311	2.31861e-06	0.00100186	0.000109168	0.000541205	4.71635e-05
245	C_0124	N5-Ethylglutamine	N5-Ethylglutamine	439378		175.11	10.6034	N.A.	N.A.	N.A.	N.A.	6.49403e-05	4.16316e-06	5.06936e-05	5.78981e-06	N.A.	N.A.	0.000120552	4.31547e-06
246	C_0140	N6,N6,N6-Trimethyllysine	Trimethyllysine	440120	HMDB0001325	189.16	6.67244	0.000718848	6.077e-05	0.000335237	2.35636e-05	0.0010429	5.4877e-05	0.000855217	2.74387e-05	0.000200163	7.52016e-06	0.0015012	3.03887e-05
247	C_0138	N6-Acetyllysine	N6-Acetyllysine	92832	HMDB0000206	189.124	10.6673	0.0117811	0.000380234	0.000469757	4.13621e-05	0.00459443	0.000107097	0.0182903	0.000492121	0.00336743	0.00044133	0.00460678	0.000268691
248	C_0106	N6-Methyllysine	N6-Methyllysine	164795	HMDB0002038	161.129	6.57486	0.000296135	1.57008e-05	0.000279415	1.4622e-05	0.00038044	4.32927e-06	0.000416596	1.49624e-05	0.000317293	1.80698e-05	0.000706979	6.61816e-05
249	C_0135	N8-Acetylspermidine	N8-Acetylspermidine	123689	HMDB0002189	188.177	5.96404	0.000202687	1.53649e-05	0.000164716	2.77729e-05	0.000145054	2.54914e-05	0.000302955	6.28501e-06	0.000273985	3.73786e-05	0.000269152	2.85954e-05
250	A_0174	NAD+	NAD+	5893	HMDB0000902	662.099	6.49738	0.00078061	7.02569e-05	0.000244172	2.38722e-05	0.000683824	3.67646e-05	0.000839654	3.27781e-05	0.000464359	6.23678e-05	0.00064906	6.20037e-05
251	A_0176	NADP+	NADP+	5886	HMDB0000217	742.064	9.31776	7.21883e-05	3.78065e-06	5.05973e-05	2.05023e-06	0.000107281	5.63821e-06	7.48388e-05	4.5527e-06	7.11522e-05	4.69818e-06	9.71831e-05	5.5157e-06
252	C_0186	Neopterin	Neopterin	135398721	HMDB0000845	254.089	11.3687	N.A.	N.A.	N.A.	N.A.	1.58399e-05	N.A.	N.A.	N.A.	N.A.	N.A.	N.A.	N.A.
253	C_0048	Nicotinamide	Nicotinamide	936	HMDB0001406	123.056	6.87688	4.09539e-05	9.15565e-06	0.000545865	9.66115e-05	0.000132178	2.01299e-05	N.A.	N.A.	0.000123612	1.36758e-05	3.9693e-05	7.38714e-06
254	C_0049	Nicotinic acid	Nicotinic acid	938	HMDB0001488	124.04	9.32998	0.00144859	5.73663e-05	0.00272122	7.89598e-05	0.00421917	0.000120243	0.0017606	6.01399e-05	0.00147638	7.16609e-05	0.00257339	0.000134263
255	C_0223	NMN	NicRN	14180	HMDB0000229	335.065	19.5817	0.000677687	9.29828e-06	0.000277836	1.76477e-05	0.000844687	3.05457e-05	0.00101776	2.38592e-05	0.000399175	4.38519e-05	0.000825162	3.68135e-05
256	C_0170	N’-Formylkynurenine	N-Formylkynurenine	910	HMDB0001200	237.088	11.3106	1.49964e-05	1.49136e-06	1.31167e-05	1.4916e-07	0.000160861	6.93589e-06	1.06851e-05	N.A.	1.952e-05	7.12644e-07	0.000351287	1.18022e-05
257	C_0139	Nw-Methylarginine	Nw-Methylarginine	132862		189.135	6.93433	0.000443805	1.48838e-05	0.000211575	2.92636e-05	0.000301632	1.569e-05	0.000622191	1.80112e-05	0.000194137	1.72624e-05	0.000578676	2.11276e-05
258	C_0149	O-Acetylcarnitine	ALCAR	439756	HMDB0000201	204.124	8.35961	0.0012564	0.000135666	0.00242591	0.000126243	0.00125749	9.08529e-05	0.00178257	3.43344e-05	0.00325571	5.77344e-05	0.00253273	6.53714e-05
259	C_0108	O-Acetylhomoserine + 2-Aminoadipic acid	O-Acetylhomoserine + 2-Aminoadipic acid	439389 92136	HMDB0000510	162.077	10.1794	0.000169044	3.27041e-06	0.000373858	2.2282e-05	0.000679511	3.57728e-05	0.000289218	2.37679e-06	6.24971e-05	2.582e-06	0.00213949	0.000145925
260	C_0089	O-Acetylserine	O-Acetylserine	99478	HMDB0003011	148.061	11.8165	0.000324384	9.3072e-06	0.000811766	1.67297e-05	0.000297015	2.69994e-05	0.000482058	1.67343e-05	0.000335622	6.59741e-05	0.000644788	3.21605e-05
261	A_0057	o-Coumaric acid + p-Coumaric acid	o-Coumaric acid + p-Coumaric acid	637540 637542	HMDB0002641 HMDB0002035	163.04	8.78269	N.A.	N.A.	2.54126e-05	2.14178e-06	8.48245e-05	1.11994e-05	1.06107e-05	2.87401e-06	2.37205e-05	4.14399e-06	0.00317861	0.000776571
262	A_0035	o-Hydroxybenzoic acid	o-Hydroxybenzoic acid	338	HMDB0001895	137.024	10.3733	N.A.	N.A.	N.A.	N.A.	0.00018083	3.02874e-05	N.A.	N.A.	N.A.	N.A.	8.52693e-05	1.45192e-05
263	A_0082	O-Phosphoserine	3PSer	68841	HMDB0000272	184.002	12.2893	0.000284984	3.87721e-05	0.000117105	1.04838e-05	9.79324e-05	8.08199e-06	0.000401082	1.44544e-05	0.0001186	1.85523e-05	0.000111199	5.93676e-06
264	A_0105	O-Succinylhomoserine	O-Succinylhomoserine	439406		218.067	12.1921	1.88498e-05	2.25471e-06	N.A.	N.A.	N.A.	N.A.	2.18169e-05	2.49057e-06	N.A.	N.A.	1.98705e-05	1.33693e-06
265	A_0039	Octanoic acid	Octanoic acid	379	HMDB0000482	143.108	8.27398	5.39897e-05	1.08301e-05	5.62602e-05	1.23749e-05	5.41578e-05	1.59352e-05	4.78775e-05	1.19125e-05	5.60119e-05	8.46292e-06	7.50177e-05	6.52223e-06
266	C_0207	Octanoylcarnitine	Octanoylcarnitine	11953814	HMDB0000791	288.217	9.68586	2.8443e-05	2.45401e-06	4.99628e-05	3.25094e-06	1.45601e-05	1.31577e-06	1.48006e-05	1.12051e-06	2.80061e-05	3.46491e-06	1.63031e-05	7.40254e-07
267	C_0102	Octopamine Dopamine	Octopamine Dopamine	440266 681	HMDB0004825 HMDB0000073	154.087	8.10979	N.A.	N.A.	1.82835e-05	1.18252e-05	N.A.	N.A.	N.A.	N.A.	5.95987e-05	8.37335e-06	9.1332e-05	3.58028e-05
268	C_0208	Ophthalmic acid	Ophthalmic acid	7018721	HMDB0005765	290.134	12.369	6.09941e-05	8.3652e-06	8.39875e-05	7.35231e-06	4.86752e-05	5.6504e-06	2.6388e-05	2.81371e-06	8.75474e-05	1.10617e-05	5.11904e-05	4.13455e-06
269	C_0069	Ornithine	Ornithine	389	HMDB0000214,HMDB0003374	133.097	6.32597	0.000681906	1.0562e-05	6.24383e-05	6.06825e-06	0.00106312	0.000104475	0.000479806	2.53945e-05	8.36219e-05	3.92599e-06	0.00044193	1.17894e-05
270	A_0121	Orotidine	Orotidine	92751	HMDB0000788	287.053	7.91449	N.A.	N.A.	1.63857e-05	2.76423e-06	N.A.	N.A.	N.A.	N.A.	2.09174e-05	4.45575e-06	N.A.	N.A.
271	A_0037	p-Hydroxybenzoic acid	p-Hydroxybenzoic acid	135	HMDB0000500	137.025	9.40971	7.05436e-05	5.34766e-06	0.000314153	1.11355e-05	0.000304227	1.88108e-05	0.000100001	6.94188e-06	0.000342389	2.46731e-05	0.000405078	7.11678e-05
272	A_0034	p-Toluic acid + m-Toluic acid + o-Toluic acid	p-Toluic acid + m-Toluic acid + o-Toluic acid	7470 7418 8373		135.045	9.10049	0.000491464	0.000153038	0.000654961	0.000306588	0.000790776	0.00048077	0.000520514	0.00031692	0.00033195	0.000122233	0.00142389	0.000555524
273	A_0106	Pantothenic acid	Pantothenic acid	6613	HMDB0000210	218.103	7.59875	0.000831179	4.29896e-05	0.000500986	4.71517e-05	0.000787754	3.39795e-05	0.000745825	3.05626e-05	0.00042214	5.35294e-05	0.00092386	3.70344e-05
274	A_0051	Pelargonic acid	Pelargonic acid	8158	HMDB0000847	157.124	8.05616	0.000150027	1.28377e-05	0.000131344	4.00929e-05	0.00012272	2.78867e-05	0.000142176	4.24013e-05	0.000144961	4.45206e-06	0.000204168	4.00778e-05
275	C_0187	Penciclovir	Penciclovir	4725		254.125	9.47369	1.0872e-05	1.6729e-06	1.31642e-05	1.08219e-06	5.28209e-06	N.A.	N.A.	N.A.	1.08374e-05	2.55326e-06	N.A.	N.A.
276	C_0095	Penicillamine	Penicillamine	5852		150.058	11.0999	0.000176703	3.15102e-05	2.27833e-05	5.3703e-06	0.00010346	1.5762e-05	4.53991e-05	7.26511e-06	N.A.	N.A.	4.68243e-05	1.00413e-05
277	C_0116	Phe	Phe	994	HMDB0000159	166.087	10.3377	0.0312786	0.00114434	0.0344206	0.00193987	0.0335135	0.000765445	0.0404788	0.0023927	0.0261227	0.00236619	0.0725393	0.00623121
278	A_0063	Phosphoenolpyruvic acid	PEP	1005	HMDB0000263	166.975	21.4805	0.000145545	8.31851e-06	0.000159385	3.60596e-05	0.000129947	1.9443e-05	5.73057e-05	3.04567e-06	0.000194861	3.33037e-05	8.49723e-05	8.13817e-06
279	A_0170	Phosphoramidon	Phosphoramidon	445114		542.188	8.43739	N.A.	N.A.	N.A.	N.A.	1.57735e-05	3.45331e-07	N.A.	N.A.	N.A.	N.A.	2.12642e-05	6.18685e-07
280	C_0134	Phosphorylcholine	Phosphorylcholine	1014	HMDB0001565	184.074	19.4522	0.0857544	0.00178227	0.0145198	0.00107243	0.0560467	0.00244246	0.0515605	0.000666388	0.0100302	0.00122018	0.0231436	0.00147656
281	A_0052	Pimelic acid	Pimelic acid	385	HMDB0000857	159.067	13.7527	N.A.	N.A.	N.A.	N.A.	5.65631e-05	4.25657e-06	N.A.	N.A.	N.A.	N.A.	5.5351e-05	7.62733e-06
282	C_0055	Pipecolic acid	Pipecolic acid	439227	HMDB0000070,HMDB0000716,HMDB0005960	130.087	9.5766	0.000270273	2.24657e-05	0.000699769	7.6298e-05	0.00061614	3.84232e-05	0.000883698	4.14584e-05	0.000334839	3.02633e-05	0.00226899	0.00020896
283	C_0036	Pro	Pro	614	HMDB0000162,HMDB0003411	117.074	10.0805	0.0215024	0.000624534	0.003331	0.00013608	0.00990271	0.000275062	0.029153	0.000939029	0.00814656	0.000715232	0.0185478	0.000748962
284	C_0155	Propionylcarnitine + XC0061 ((Unknown)	Propionylcarnitine + XC0061 (Unknown)	188824 0	HMDB0000824	218.14	8.67357	N.A.	N.A.	8.18435e-05	3.54377e-06	0.000113401	8.37832e-06	N.A.	N.A.	4.84523e-05	2.45049e-06	0.000168764	3.12847e-05
285	A_0144	PRPP	PRPP	7339	HMDB0000280	388.944	17.0105	3.63787e-05	8.51548e-06	3.60249e-05	4.10812e-06	N.A.	N.A.	N.A.	N.A.	5.73736e-05	8.3176e-06	N.A.	N.A.
286	C_0111	Pterin	Pterin	73000	HMDB0000802	164.058	9.5644	2.59213e-05	4.82795e-06	1.95643e-05	3.57821e-06	2.5522e-05	1.5099e-06	9.76347e-06	N.A.	5.42905e-05	7.68828e-06	3.33114e-05	4.45027e-06
287	C_0185	Purine riboside	Purine riboside	68368		253.092	12.2225	N.A.	N.A.	N.A.	N.A.	N.A.	N.A.	N.A.	N.A.	1.2049e-05	N.A.	2.19e-05	7.59181e-06
288	C_0010	Putrescine	Putrescine	1045	HMDB0001414	89.1078	4.38047	5.1968e-05	1.03671e-05	0.000197296	4.73635e-06	0.00116762	0.000137173	2.51001e-05	2.29722e-06	6.51686e-05	9.48883e-06	0.000936971	0.000140958
289	C_0117	Pyridoxal	Pyridoxal	1050	HMDB0001545	168.066	8.17701	N.A.	N.A.	N.A.	N.A.	9.39034e-05	1.23301e-05	8.51155e-06	N.A.	N.A.	N.A.	0.000101717	2.0873e-05
290	C_0118	Pyridoxamine	Pyridoxamine	1052	HMDB0001431	169.097	5.52854	N.A.	N.A.	N.A.	N.A.	3.84315e-05	5.58198e-06	N.A.	N.A.	N.A.	N.A.	5.77968e-05	1.00425e-05
291	C_0180	Pyridoxamine 5'-phosphate	Pyridoxamine-P	1053	HMDB0001555	249.066	9.72559	5.75111e-05	6.19929e-06	9.94793e-05	4.04363e-06	0.000104777	5.24555e-06	4.91276e-05	3.21544e-06	6.80921e-05	6.64652e-06	7.21872e-05	6.466e-06
292	C_0120	Pyridoxine	Pyridoxine	1054	HMDB0000239	170.082	8.04595	N.A.	N.A.	N.A.	N.A.	1.80492e-05	3.74836e-06	N.A.	N.A.	N.A.	N.A.	3.54498e-05	6.61203e-06
293	A_0004	Pyruvic acid	Pyruvic acid	1060	HMDB0000243	87.0087	12.9491	0.00060523	N.A.	N.A.	N.A.	0.00207085	0.000282837	0.000788882	N.A.	0.000663946	0.000184972	0.00212454	0.000220107
294	A_0094	Quinic acid	Quinic acid	6508	HMDB0003072	191.056	8.16355	2.63711e-05	3.84895e-06	0.000103361	5.01286e-06	0.00295441	0.00025297	9.06121e-05	7.00917e-06	0.000104596	1.73904e-05	0.00676175	0.000293931
295	C_0227	Riboflavin	Riboflavin	493570	HMDB0000244	377.148	20.8097	0.000187425	1.75584e-05	0.000277074	2.08385e-05	0.000140565	1.11384e-05	0.000121349	3.48054e-06	0.000145705	9.07327e-06	7.36556e-05	6.9068e-06
296	A_0107	Ribose 5-phosphate	R5P	439167	HMDB0001548	229.011	10.5188	3.37233e-05	4.70427e-06	0.00014649	2.10618e-05	9.22931e-05	9.27694e-06	2.14402e-05	N.A.	0.000206041	1.37682e-05	7.97321e-05	8.5906e-06
297	A_0128	Ribulose 1,5-diphosphate	Ribulose 1,5-diphosphate	123658		308.981	15.8135	N.A.	N.A.	2.00712e-05	N.A.	N.A.	N.A.	N.A.	N.A.	3.33654e-05	6.28467e-06	N.A.	N.A.
298	A_0108	Ribulose 5-phosphate	Ru5P	439184	HMDB0000618	229.012	10.8975	8.58271e-05	1.03024e-05	0.000284077	1.55247e-05	0.000179719	1.70207e-05	5.66026e-05	3.73125e-06	0.000472563	4.64307e-05	0.000167735	2.23173e-05
299	C_0228	S-Adenosylhomocysteine	SAHC	439155	HMDB0000939	385.13	8.14214	3.00422e-05	3.40018e-06	3.8778e-05	2.05536e-06	7.05044e-05	2.22486e-06	4.76341e-05	3.29957e-06	3.75277e-05	4.82329e-06	7.78001e-05	7.34972e-06
300	C_0229	S-Adenosylmethionine	SAM	34755	HMDB0001185	399.146	6.58351	0.000481617	1.64596e-05	0.00019744	1.19254e-05	0.000445513	5.0223e-06	0.000679335	3.18832e-05	0.0001981	1.90832e-05	0.000529853	2.9511e-05
301	C_0130	S-Carboxymethylcysteine	S-Carboxymethylcysteine	193653		180.033	12.2312	N.A.	N.A.	N.A.	N.A.	2.23025e-05	3.78952e-06	N.A.	N.A.	N.A.	N.A.	4.62811e-05	2.13192e-06
302	C_0073	S-Methylcysteine	S-Methylcysteine	24417	HMDB0002108	136.043	10.8058	0.00651145	4.09317e-05	0.0035119	0.000210423	0.011332	0.00019797	0.0202201	0.000429773	0.0110954	0.0013221	0.0363642	0.00209746
303	C_0221	S-Methylglutathione	S-Methylglutathione	115260		322.108	12.5014	0.00146749	2.72787e-05	0.00158679	0.000101268	0.00103034	3.28846e-05	0.00288975	2.0231e-05	0.00466115	0.000711655	0.00215424	0.000144153
304	C_0112	S-Methylmethionine	S-Methylmethionine	145692		164.075	6.77405	9.89089e-05	8.20821e-06	N.A.	N.A.	0.00327689	0.000115761	0.00065846	2.33444e-05	N.A.	N.A.	0.00371002	0.000939636
305	C_0201	Saccharopine	Saccharopine	160556	HMDB0000279	277.14	10.018	7.13098e-05	3.98724e-06	0.000144273	8.24915e-06	0.000456052	2.45065e-05	0.000112158	5.38983e-06	0.000115055	1.36849e-05	0.00140784	8.80653e-05
306	C_0147	SDMA	SDMA	169148	HMDB0003334	203.151	7.2549	0.000176385	8.04085e-06	5.19358e-05	1.33351e-05	0.000111917	1.52911e-05	0.000290626	2.94841e-05	9.33962e-05	4.43273e-06	0.000370668	2.85182e-05
307	A_0102	Sebacic acid	Sebacic acid	5192	HMDB0000792	201.113	11.5411	N.A.	N.A.	4.80681e-05	3.77924e-06	5.22967e-05	8.74322e-06	1.20567e-05	N.A.	0.000124484	6.69131e-06	3.21008e-05	1.81321e-06
308	A_0122	Sedoheptulose 7-phosphate	S7P	165007	HMDB0001068	289.032	9.5529	0.000131092	4.87958e-06	0.000326635	2.06964e-05	0.000467248	2.53808e-05	0.000125097	3.48275e-06	0.000346648	1.07294e-05	0.00053587	0.000118036
309	C_0028	Ser	Ser	617	HMDB0000187,HMDB0003406	106.05	9.30649	0.0556496	0.00171172	0.0283196	0.00123722	0.034406	0.00100422	0.0590796	0.00181581	0.0302991	0.00315302	0.0403341	0.00154979
310	C_0169	Ser-Glu	Ser-Glu			235.095	9.68047	9.60984e-05	1.71609e-05	1.66535e-05	1.61357e-06	2.22146e-05	2.20698e-06	4.51944e-05	2.29523e-06	1.06631e-05	7.2009e-07	5.45736e-05	2.31728e-06
311	C_0127	Serotonin	Serotonin	5202	HMDB0000259	177.103	8.16913	N.A.	N.A.	3.60171e-05	4.72961e-06	N.A.	N.A.	N.A.	N.A.	3.49686e-05	1.60234e-06	2.82065e-05	3.34857e-06
312	A_0073	Shikimic acid	Shikimic acid	8742	HMDB0003070	173.046	8.14055	N.A.	N.A.	N.A.	N.A.	0.00017822	1.76416e-05	N.A.	N.A.	N.A.	N.A.	0.000751753	4.77961e-05
313	C_0088	Spermidine	Spermidine	1102	HMDB0001257	146.166	4.20579	0.00228479	0.000172719	0.00141857	0.000157688	0.0105612	0.000428069	0.00300118	0.000134004	0.00117797	0.000234303	0.0165218	0.0010918
314	C_0148	Spermine	Spermine	1103	HMDB0001256	203.224	4.15456	1.55789e-05	5.88213e-06	4.5378e-05	4.16662e-06	0.000170061	2.38258e-05	1.06589e-05	2.9676e-06	4.44484e-05	1.29992e-05	0.0002355	1.38715e-05
315	C_0084	Stachydrine	Stachydrine	115244	HMDB0004827	144.103	10.7539	2.17266e-05	N.A.	N.A.	N.A.	0.000117457	7.52022e-05	2.0505e-05	N.A.	3.70493e-05	7.74972e-06	5.79697e-05	3.42046e-06
316	A_0075	Suberic acid	Suberic acid	10457	HMDB0000893	173.082	12.8192	1.36276e-05	N.A.	2.37598e-05	3.3606e-06	N.A.	N.A.	N.A.	N.A.	4.69404e-05	7.15974e-06	2.48189e-05	N.A.
317	A_0015	Succinic acid	Succinic acid	1110	HMDB0000254	117.019	21.3573	0.00468236	0.000871349	0.00496388	0.00012577	0.00338496	0.000527186	0.0108871	0.000148077	0.00835473	0.00116422	0.00806698	0.000610997
318	A_0152	Sucrose 6'-phosphate	Sucrose 6'-phosphate	439762		421.075	8.65407	N.A.	N.A.	4.03105e-05	5.77116e-06	N.A.	N.A.	N.A.	N.A.	2.64596e-05	6.05356e-06	N.A.	N.A.
319	A_0118	Sulfotyrosine	Sulfotyrosine	514186		260.024	8.33924	N.A.	N.A.	N.A.	N.A.	3.09435e-05	3.34084e-06	1.72119e-05	1.35046e-06	1.41305e-05	1.08409e-06	8.33554e-05	6.517e-06
320	A_0059	Terephthalic acid	Terephthalic acid	7489	HMDB0002428	165.019	16.791	8.37764e-05	5.89262e-06	0.000105506	3.50822e-05	0.000102579	7.54664e-06	8.87281e-05	1.18738e-05	9.60622e-05	1.50202e-05	0.000130058	7.66614e-05
321	C_0181	Tetrahydrouridine	Tetrahydrouridine	29243		249.106	20.9867	4.36445e-05	3.98329e-06	2.65848e-05	N.A.	5.55831e-05	5.07309e-06	4.83087e-05	4.36925e-06	4.08675e-05	1.09794e-05	5.11313e-05	1.32361e-05
322	C_0132	Theobromine	Theobromine	5429	HMDB0002825	181.074	20.9418	0.000217544	2.15903e-05	0.000266998	1.88425e-05	0.000779973	5.0635e-05	0.000257391	1.44421e-05	0.000295848	3.49228e-05	0.000835323	7.0092e-05
323	C_0196	Thiamine	Thiamine	1130	HMDB0000235	265.113	6.12031	4.50901e-05	1.1583e-06	3.51838e-05	2.98126e-06	0.00105798	2.87624e-05	1.68096e-05	2.63468e-06	1.28648e-05	1.98162e-06	0.00011882	1.18099e-05
324	A_0153	Thiamine diphosphate	ThPP	1132	HMDB0001372	423.031	7.89158	4.62655e-05	3.41797e-06	2.14967e-05	6.46536e-06	3.99301e-05	2.82297e-06	3.68071e-05	3.92206e-06	1.67891e-05	2.00781e-06	2.05506e-05	1.21006e-06
325	C_0225	Thiamine phosphate	TMP	1131	HMDB0002666	345.08	9.96115	4.82625e-05	6.95451e-07	1.19528e-05	1.91176e-06	3.95456e-05	2.73859e-06	2.32592e-05	1.82066e-06	9.47327e-06	8.87207e-07	1.57992e-05	1.7623e-06
326	C_0070	Thiaproline	Thiaproline	9934		134.028	13.0917	9.13949e-05	6.0531e-05	0.000208907	7.12911e-05	7.63972e-05	1.00868e-05	0.000327586	5.55663e-05	0.000336039	0.000103634	0.000140318	1.74048e-05
327	C_0041	Thr	Thr	6288	HMDB0000167	120.066	9.79979	0.0364667	0.000863285	0.0320436	0.00124905	0.022172	0.000506259	0.0314337	0.00099959	0.0199533	0.00182137	0.0274284	0.00156049
328	C_0167	Thr-Asp	Thr-Asp	3280446		235.093	9.93165	1.23371e-05	8.10372e-07	N.A.	N.A.	N.A.	N.A.	1.20303e-05	N.A.	N.A.	N.A.	2.54768e-05	4.87141e-06
329	A_0033	Threonic acid	Threonic acid	5460407	HMDB0000943	135.03	9.18136	0.00123214	6.51202e-05	0.00015454	1.83276e-05	0.00133921	7.46553e-05	0.000941811	8.12618e-05	0.000260474	4.80015e-05	0.00126599	3.40628e-05
330	C_0175	Thymidine	Thymidine	5789	HMDB0000273	243.099	20.9697	0.000181685	1.34222e-05	7.73714e-05	5.17491e-06	0.000150758	4.37497e-06	0.00017134	5.00315e-06	5.88742e-05	4.81836e-06	0.0001793	2.05828e-06
331	A_0046	trans-Cinnamic acid	trans-Cinnamic acid	444539	HMDB0000930	147.045	8.82998	N.A.	N.A.	N.A.	N.A.	6.23827e-05	9.20283e-06	N.A.	N.A.	N.A.	N.A.	0.000144813	2.95091e-05
332	C_0058	trans-Glutaconic acid	trans-Glutaconic acid	5280498	HMDB0000620	131.034	21.7813	0.000835566	0.000118211	0.00188414	7.99585e-05	0.00104732	6.68802e-05	0.00349069	0.000133288	0.00205012	0.000300017	0.00245982	0.000201625
333	A_0151	Trehalose 6-phosphate	Trehalose 6-phosphate	122336	HMDB0001124	421.073	8.33873	5.34609e-05	4.21565e-06	2.42925e-05	1.42265e-06	5.77815e-05	5.63598e-06	N.A.	N.A.	3.30486e-05	N.A.	3.81163e-05	9.22999e-06
334	C_0098	Triethanolamine	Triethanolamine	7618		150.113	7.67557	2.13381e-05	8.48349e-06	N.A.	N.A.	2.2264e-05	5.57658e-06	2.25992e-05	2.09502e-06	1.81701e-05	2.2884e-06	4.01147e-05	7.08153e-06
335	C_0008	Trimethylamine N-oxide	Trimethylamine N-oxide	1145	HMDB0000925	76.0759	6.14183	N.A.	N.A.	N.A.	N.A.	N.A.	N.A.	3.39505e-05	1.69414e-06	N.A.	N.A.	7.6608e-05	7.66736e-06
336	C_0152	Trp	Trp	1148	HMDB0000929	206.101	10.2202	0.00213896	7.71598e-05	0.00234969	8.20466e-05	0.00622449	8.69835e-05	0.00292526	0.000120982	0.00357679	0.0002635	0.0159497	0.000257193
337	C_0133	Tyr	Tyr	1153	HMDB0000158	182.082	10.5943	0.0102608	0.000736112	0.0130206	0.000606989	0.00580779	8.52604e-05	0.0102236	0.000399116	0.0146303	0.000840843	0.0200614	0.0019556
338	C_0119	Tyr-Arg_divalent	Tyr-Arg_divalent	123804		169.596	7.17951	1.00385e-05	3.54709e-06	2.60118e-05	3.48568e-06	N.A.	N.A.	5.93496e-06	N.A.	1.00576e-05	4.24782e-07	1.21249e-05	2.08239e-06
339	C_0219	Tyr-Glu	Tyr-Glu			311.123	10.3813	N.A.	N.A.	2.49845e-05	1.01559e-06	9.16557e-06	N.A.	N.A.	N.A.	2.24974e-05	2.0667e-06	N.A.	N.A.
340	C_0077	Tyramine	Tyramine	5610	HMDB0000306	138.092	7.70513	3.01602e-05	3.57357e-06	N.A.	N.A.	N.A.	N.A.	N.A.	N.A.	N.A.	N.A.	0.000108821	6.36292e-06
341	A_0148	UDP	UDP	6031	HMDB0000295	402.995	11.6452	0.000250059	4.11057e-05	4.56263e-05	3.4524e-06	5.82952e-05	6.09748e-06	0.000397433	1.46085e-05	4.88063e-05	1.30018e-05	8.31147e-05	4.90149e-05
342	A_0172	UDP-glucuronic acid	UDP-GlcA	17473	HMDB0000935	579.025	10.9839	0.000125371	4.94128e-06	9.82738e-05	1.14621e-05	8.28212e-05	7.3964e-06	0.000386172	1.2832e-05	4.465e-05	4.28365e-06	0.000136022	1.92666e-05
343	A_0132	UMP	UMP	6030	HMDB0000288	323.027	9.75653	0.0019826	0.00012446	0.0020674	0.000114335	0.00233255	0.000174484	0.00248277	5.96349e-05	0.00194945	0.000243676	0.00202266	0.000176072
344	C_0033	Uracil	Uracil	1174	HMDB0000300	113.035	20.9276	6.47158e-05	7.63288e-06	N.A.	N.A.	0.000140093	1.20012e-05	0.00032927	1.67657e-05	N.A.	N.A.	0.000165767	7.85466e-06
345	A_0064	Uric acid	Uric acid	1175	HMDB0000289	167.021	8.84907	N.A.	N.A.	2.51823e-05	2.46241e-06	2.78766e-05	6.6465e-07	N.A.	N.A.	3.24667e-05	1.32347e-05	2.25143e-05	2.17017e-06
346	C_0177	Uridine	Uridine	6029	HMDB0000296	245.084	21.0175	0.0003165	7.72775e-06	0.000302216	3.72963e-05	0.000731475	3.67437e-05	0.000385735	1.49535e-05	0.000261573	2.09899e-05	0.000610826	5.55976e-05
347	C_0079	Urocanic acid	Urocanic acid	736715	HMDB0000301	139.051	7.71207	0.000577375	4.57919e-05	0.0074909	0.000473052	0.0048925	9.00411e-05	0.000107296	1.42252e-05	0.00468289	0.000501715	0.000980022	0.000113522
348	A_0164	UTP	UTP	6133	HMDB0000285	482.962	12.5925	0.000141674	4.92023e-05	N.A.	N.A.	5.89395e-05	1.08279e-05	0.000245521	5.71156e-05	N.A.	N.A.	5.68487e-05	1.39239e-05
349	C_0037	Val	Val	1182	HMDB0000883	118.087	9.33304	0.0522351	0.00168442	0.0157889	0.000628664	0.0471987	0.00120313	0.0517792	0.000981099	0.0223537	0.00130802	0.0599691	0.0052494
350	C_0220	Val-Pro-Pro	Val-Pro-Pro			312.192	9.9694	1.47112e-05	1.68155e-06	1.20781e-05	N.A.	1.40267e-05	3.96654e-06	1.17534e-05	8.66934e-07	N.A.	N.A.	1.25693e-05	9.63944e-07
351	A_0040	XA0004 (Unknown)	XA0004 (Unknown)			144.03	9.25749	1.36538e-05	7.92063e-08	1.27211e-05	6.22286e-06	4.28933e-05	3.96811e-06	N.A.	N.A.	1.06774e-05	3.92663e-07	5.23234e-05	4.20405e-06
352	A_0062	XA0012 (Unkown)	XA0012 (Unknown)			166.018	9.35967	N.A.	N.A.	N.A.	N.A.	N.A.	N.A.	N.A.	N.A.	N.A.	N.A.	2.29378e-05	2.20671e-06
353	A_0085	XA0017 (Unknown)	XA0017 (Unknown)			186.114	7.77963	3.68067e-05	7.83011e-06	3.7949e-05	1.20189e-05	3.87793e-05	1.0822e-05	3.60055e-05	1.28937e-05	2.62416e-05	4.85308e-06	4.98849e-05	1.11086e-05
354	A_0092	XA0019 (Unknown)	XA0019 (Unknown)			191.02	8.23083	0.000904353	0.00010915	0.000418777	7.27185e-05	0.000484937	6.44291e-05	0.000603669	5.6847e-05	0.000451995	0.00021398	0.000685229	0.000134749
355	A_0110	XA0033 (Unknown)	XA0033 (Unknown)			242.08	7.57158	0.0135467	0.000516864	0.0019952	8.92609e-05	0.0081912	0.000366346	0.00812687	0.000227787	0.00127214	0.000113985	0.00297523	0.0001134
356	A_0158	XA0065 (Unknown)	XA0065 (Unknown)			445.054	6.88818	0.000290366	1.49416e-05	0.000161106	2.74662e-05	0.000302532	2.30663e-05	0.000278188	4.89666e-06	9.07621e-05	1.64928e-05	0.000178209	2.11063e-05
357	C_0101	Xanthine	Xanthine	1188	HMDB0000292	153.041	18.4469	N.A.	N.A.	9.24937e-05	8.44707e-06	0.000172428	2.59314e-05	N.A.	N.A.	7.22585e-05	8.06717e-06	N.A.	N.A.
358	A_0120	Xanthosine	Xanthosine	64959	HMDB0000299	283.067	7.55676	3.90191e-05	2.10698e-06	1.21328e-05	2.33118e-06	2.57294e-05	3.44241e-06	4.8064e-05	1.2234e-05	3.18827e-05	5.08484e-06	2.51665e-05	2.24409e-06
359	C_0003	XC0001 (Unknown)	XC0001 (Unknown)			72.081	5.93582	N.A.	N.A.	N.A.	N.A.	1.54084e-05	N.A.	N.A.	N.A.	N.A.	N.A.	4.84528e-05	1.4648e-05
360	C_0053	XC0016 (Unknown)	XC0016 (Unknown)			129.067	8.17424	0.00015596	1.14023e-05	0.000294996	1.82306e-05	8.03035e-05	1.01989e-05	7.59678e-05	4.28161e-06	0.000196595	2.63064e-05	0.000165063	1.82819e-05
361	C_0057	XC0017 (Unknown)	XC0017 (Unknown)			130.098	7.2784	5.8446e-05	1.69729e-05	N.A.	N.A.	0.000335083	6.93937e-05	N.A.	N.A.	N.A.	N.A.	0.000201523	4.58605e-05
362	C_0123	XC0040 (Unknown)	XC0040 (Unknown)			174.089	11.3549	1.86096e-05	1.68349e-06	7.57431e-05	1.21322e-05	3.84538e-05	3.18693e-06	N.A.	N.A.	3.65743e-05	1.77516e-06	2.66492e-05	2.65177e-06
363	C_0158	XC0065 (Unknown)	XC0065 (Unknown)			221.093	12.2483	0.000157495	1.73684e-05	0.000172644	8.35822e-06	0.000425689	2.631e-05	4.13449e-05	7.20572e-06	0.000132213	2.09438e-05	0.000126318	1.1974e-05
364	C_0166	XC0071 (Unknown)	XC0071 (Unknown)			234.183	5.77882	2.79657e-05	4.24085e-06	6.66066e-05	1.2475e-05	4.15743e-05	4.32865e-07	2.49334e-05	1.5712e-06	4.81112e-05	9.30997e-06	8.37688e-05	4.28714e-06
365	C_0188	XC0089 (Unknown) + Nicotinamide riboside	XC0089 (Unknown) + Nicotinamide riboside	0 439924	HMDB0000855	255.099	8.86267	0.000400012	2.47429e-05	0.000166302	6.30007e-06	0.00157687	1.66211e-05	0.000341272	1.29053e-05	0.000184392	1.35417e-05	0.00383005	0.000324524
366	C_0211	XC0120 (Unknown)	XC0120 (Unknown)			298.054	8.82672	3.94869e-05	9.8258e-06	8.23107e-06	N.A.	3.08358e-05	3.06826e-06	2.21048e-05	1.88067e-06	N.A.	N.A.	2.81437e-05	1.63759e-06
367	C_0218	XC0126 (Unknown)	XC0126 (Unknown)			310.115	14.038	3.40017e-05	2.21555e-06	3.62591e-05	2.05701e-06	6.07281e-05	3.39812e-06	3.12838e-05	3.29307e-06	5.07155e-05	7.42173e-06	0.000128777	9.14747e-06
368	C_0222	XC0132 (Unknown)	XC0132 (Unknown)			325.163	8.08897	0.000101006	2.80994e-06	3.49719e-05	2.74098e-06	0.000131021	4.89094e-06	2.50424e-05	3.17394e-06	9.58455e-05	9.06606e-06	6.37956e-05	3.37761e-06
369	A_0142	XMP	XMP	73323	HMDB0001554	363.032	12.6458	N.A.	N.A.	N.A.	N.A.	N.A.	N.A.	2.1859e-05	N.A.	N.A.	N.A.	1.64293e-05	N.A.
370	C_0012	β-Ala	b-Ala	239	HMDB0000056	90.0553	6.8009	0.00138804	4.87128e-05	0.000415838	1.57505e-05	0.00181413	1.16808e-05	0.00326079	0.00021361	0.000537253	2.13188e-05	0.00274324	5.95491e-05
371	C_0035	β-Cyanoalanine	b-Cyanoalanine	439742		115.051	13.2749	6.53803e-05	5.27541e-06	0.000184087	2.18953e-05	0.000447992	9.40002e-06	0.000237552	1.0486e-05	0.000126474	2.03762e-05	0.000672728	6.86108e-05
372	A_0018	β-Hydroxyisovaleric acid	b-Hydroxyisovaleric acid	69362	HMDB0000754	117.056	9.07124	4.98136e-05	6.46694e-06	2.17909e-05	9.52704e-06	8.15174e-05	1.623e-05	5.10048e-05	2.51468e-06	1.61805e-05	N.A.	6.51147e-05	2.00345e-06
373	C_0086	γ-Butyrobetaine	Actinine	134	HMDB0001161	146.119	7.53476	0.000140983	1.51277e-05	0.000469181	5.42173e-05	0.000984229	1.59475e-05	0.00047798	3.5808e-05	0.000317657	1.84547e-05	0.000765327	8.93706e-05
374	C_0156	γ-Glu-Ala	g-Glu-Ala	440103	HMDB0006248	219.099	11.5066	0.000452346	7.86429e-06	9.85343e-05	8.17722e-06	0.000301284	1.07407e-05	0.000442509	2.82385e-05	0.000225272	4.30938e-05	0.000513761	4.78262e-05
375	C_0100	γ-Glu-Arg_divalent	g-Glu-Arg	20719180		152.585	8.10998	0.000190218	9.20237e-06	0.000256144	2.39071e-05	0.000247962	5.5003e-06	0.00012645	6.49096e-06	0.000528198	8.00907e-05	0.000234562	3.38614e-05
376	C_0193	γ-Glu-Asn	g-Glu-Asn	131801686	HMDB0029144	262.104	11.9143	0.000881207	1.87219e-05	0.000266718	1.8137e-05	0.000323426	9.18497e-06	0.00086931	1.70577e-05	0.00021943	4.53431e-05	0.000844057	7.85733e-05
377	C_0195	γ-Glu-Asp	g-Glu-Asp	161197	HMDB0030419	263.088	12.1504	2.09772e-05	9.82734e-07	2.26588e-05	4.79296e-07	1.8689e-05	4.69435e-07	2.18083e-05	3.25597e-06	1.93215e-05	1.25749e-06	5.34409e-05	1.56115e-05
378	C_0215	γ-Glu-Citrulline	g-Glu-Citrulline			305.147	12.4246	1.40753e-05	6.79584e-07	1.79308e-05	2.0608e-06	1.74424e-05	1.41119e-06	2.27578e-05	2.301e-06	N.A.	N.A.	1.47523e-05	2.57795e-06
379	C_0183	γ-Glu-Cys	g-Glu-Cys	123938	HMDB0001049	251.071	11.9971	5.6994e-05	2.54136e-05	8.37368e-05	7.61219e-06	N.A.	N.A.	0.000143347	4.05275e-06	0.000199657	3.30286e-05	5.43109e-05	8.97568e-06
380	C_0200	γ-Glu-Gln	g-Glu-Gln	150914	HMDB0011738	276.12	12.163	0.00122464	4.20156e-05	0.000295181	2.28784e-05	0.000854448	2.15468e-05	0.00119045	1.85542e-05	0.000365761	4.38761e-05	0.0015418	0.0001245
381	C_0150	γ-Glu-Gly	g-Glu-Gly	165527	HMDB0011667	205.084	11.2499	8.90964e-05	3.93837e-06	9.82175e-05	6.3475e-06	6.23863e-05	7.52676e-06	0.000118258	5.041e-06	9.85509e-05	8.24852e-06	0.00020669	1.6634e-05
382	C_0205	γ-Glu-His	g-Glu-His	7017195	HMDB0029151	285.12	8.11306	0.000111818	6.0238e-06	7.67909e-05	1.5177e-06	8.81246e-05	3.38516e-06	0.000178242	1.40985e-05	8.65446e-05	9.57668e-06	0.000259931	1.10807e-05
383	C_0191	γ-Glu-Ile-1 + γ-Glu-Leu-1	g-Glu-Ile + g-Glu-Leu	22885096 151023	HMDB0011170 HMDB0011171	261.146	12.0763	0.00012449	1.27248e-05	6.16746e-05	3.98856e-06	9.94182e-05	1.57554e-05	0.000102827	5.37245e-06	7.36907e-05	8.29841e-06	0.000178733	1.49609e-05
384	C_0192	γ-Glu-Ile-2 + γ-Glu-Leu-2	g-Glu-Ile + g-Glu-Leu	22885096 151023	HMDB0011170 HMDB0011171	261.147	11.6045	N.A.	N.A.	N.A.	N.A.	N.A.	N.A.	N.A.	N.A.	N.A.	N.A.	3.51962e-05	2.95016e-07
385	C_0078	γ-Glu-Lys_divalent	g-Glu-Lys	65254		138.582	7.98826	0.000195379	3.99155e-06	9.71929e-05	8.28134e-06	0.000174881	8.9854e-06	0.000196319	6.64809e-06	0.0001186	2.13923e-05	0.000312395	3.32701e-05
386	C_0202	γ-Glu-Met	g-Glu-Met	7009567	HMDB0034367	279.103	12.1227	8.294e-05	3.34081e-06	8.26734e-05	3.59952e-06	5.41119e-05	8.60479e-06	9.18814e-05	2.94766e-06	8.24185e-05	1.12405e-05	6.2784e-05	1.02063e-05
387	C_0194	γ-Glu-Ornitine	g-Glu-Ornitine	189156	HMDB0002248	262.139	7.83699	1.3627e-05	9.41449e-07	1.2909e-05	N.A.	1.21219e-05	8.44828e-07	1.26661e-05	9.45582e-07	9.67387e-06	N.A.	1.49925e-05	3.60866e-06
388	C_0210	γ-Glu-Phe	g-Glu-Phe	111299	HMDB0000594	295.13	12.1988	7.17397e-05	2.95608e-06	4.21201e-05	1.86074e-06	6.44748e-05	9.04477e-06	9.6841e-05	7.23172e-06	5.42352e-05	6.5557e-06	0.000141057	1.16263e-05
389	C_0168	γ-Glu-Ser	g-Glu-Ser	22844748	HMDB0029158	235.094	11.788	0.000135071	3.41852e-06	7.75993e-05	6.87639e-06	0.000102166	2.25972e-05	0.000146998	7.84423e-06	0.000105727	1.95202e-05	0.000250306	2.25162e-05
390	A_0112	γ-Glu-Taurine	g-Glu-Taurine	68759	HMDB0004195	253.051	8.0976	N.A.	N.A.	8.02667e-06	N.A.	N.A.	N.A.	N.A.	N.A.	N.A.	N.A.	2.55891e-05	4.94929e-06
391	C_0182	γ-Glu-Thr	g-Glu-Thr	53861142	HMDB0029159	249.11	11.8951	0.000190109	7.37031e-06	0.000197996	2.38584e-05	9.97319e-05	2.43642e-05	0.000155393	6.18988e-06	0.000117209	9.55195e-06	0.000232891	2.12874e-05
392	C_0179	γ-Glu-Val	g-Glu-Val	7015683	HMDB0011172	247.13	11.8808	0.000202447	7.16247e-06	6.28437e-05	4.1004e-06	0.000150124	9.21666e-07	0.000221576	9.40614e-06	8.49057e-05	1.01359e-05	0.00028211	2.64959e-05
	Putative metabolites which were assigned on the basis of m/z and MT in Human Metabolome Technology (HMT) standard compound library.
	ID consists of analysis mode and number. 'C' and 'A' showed cation and anion modes, respectively.
	N.D. (Not Detected): The target peak or metabolite was below detection limits.
	N.A. (Not Available): The calculation was impossible because of insufficience of the data.
	¶ The ratio is of computed by using averaged detection values. The latter was used as denominator.
	|| The p-value is computed by Welch's t-test. (*<0.05, **<0.01, ***<0.001)
	Ala, Arg, Asn, Betaine, Choline, Gln, Glu, His, Lys, Pro, Trp: Peak intensity is saturated. Relative area was computed by using 13C isotope ion peak.
	The data are sorted by metabolite name in alphabetical order.
	Metabolites highly detected in both egg and female stages compared to J2 stages
	Metabolites highly detected in egg stage acompared to J2 and female stages
	Metabolites highly detected in J2 stage compared to egg and famle stages
	Metabolites highly detected in the female stage compared to J2 and egg stages

## Sheet: Table S3
Table S3. Variable importance in projection values associated with the metabolites detected in the egg, J2, and female stages of H. schachtii and H. trifolii
S/No	ID*	Metabolite name	Variable importance in projection (VIP) values
124	A_0150	dADP	1.31033
128	A_0166	dATP	1.30812
134	A_0168	dGTP	1.3009
130	A_0161	dCTP	1.29811
180	A_0169	GTP	1.29586
88	A_0167	ATP	1.29409
73	A_0155	ADP	1.29038
11	C_0198	2'-Deoxyguanosine	1.28661
345	A_0064	Uric acid	1.28607
159	C_0094	Glu	1.28593
308	A_0122	Sedoheptulose 7-phosphate	1.28528
50	C_0054	4-Oxopyrrolidine-2-carboxylic acid	1.28427
43	A_0043	3-Ureidoisobutyric acid	1.28424
309	C_0028	Ser	1.28197
93	C_0171	Biopterin	1.27464
271	A_0037	p-Hydroxybenzoic acid	1.27454
157	A_0157	GDP	1.26759
129	A_0126	dCMP	1.26515
87	C_0071	Asp	1.26372
133	C_0226	Decarboxylated S-Adenosylmethionine	1.26283
176	A_0070	Glycerol 2-phosphate	1.26156
172	C_0142	Gly-Asp	1.26045
86	C_0072	Asn	1.25983
263	A_0082	O-Phosphoserine	1.25822
97	A_0133	cAMP	1.25761
38	A_0019	3-Mercaptolactic acid	1.25189
122	C_0173	Cystine	1.24725
147	A_0038	Ethanolamine phosphate	1.24359
170	C_0216	Glutathione (GSSG)_divalent	1.24264
341	A_0148	UDP	1.24238
120	C_0231	Cysteine glutathione disulfide	1.24159
35	C_0050	3-Hydroxy-2-methyl-4-pyrone	1.24122
26	A_0156	3',5'-ADP	1.23967
98	C_0151	Carboxymethyllysine	1.23802
44	A_0029	3-Ureidopropionic acid	1.23588
5	C_0121	1-Methylhistidine + 3-Methylhistidine	1.23213
141	A_0129	dTMP	1.23118
247	C_0138	N6-Acetyllysine	1.22933
322	C_0132	Theobromine	1.2262
40	C_0097	3-Methyladenine	1.22489
83	C_0209	Argininosuccinic acid	1.22445
104	C_0027	Choline	1.22374
62	C_0172	7,8-Dihydrobiopterin	1.2233
284	C_0155	Propionylcarnitine + XC0061 ((Unknown)	1.22276
281	A_0052	Pimelic acid	1.2209
156	C_0131	Galactosamine + Glucosamine	1.22018
39	C_0154	3-Methoxytyrosine	1.22005
348	A_0164	UTP	1.2196
127	A_0134	dAMP	1.21891
76	C_0061	Agmatine	1.21688
288	C_0010	Putrescine	1.21509
131	A_0175	Deamido-NAD+	1.21431
203	C_0165	Isobutyrylcarnitine	1.21429
289	C_0117	Pyridoxal	1.21269
103	A_0137	cGMP	1.21261
314	C_0148	Spermine	1.2114
232	A_0089	N-Acetylglutamic acid	1.21096
296	A_0107	Ribose 5-phosphate	1.2082
106	A_0072	cis-Aconitic acid	1.20731
168	A_0028	Glutaric acid Methylsuccinic acid	1.20321
115	A_0058	Cumic acid	1.20223
279	A_0170	Phosphoramidon	1.20137
227	A_0076	N-Acetylaspartic acid	1.20065
145	C_0082	Ectoine	1.199
304	C_0112	S-Methylmethionine	1.19833
13	A_0050	2,3-Dihydroxybenzoic acid	1.19829
7	A_0087	10-Hydroxydecanoic acid	1.19541
17	A_0048	2-Carboxybenzaldehyde	1.19539
386	C_0202	γ-Glu-Met	1.19538
351	A_0040	XA0004 (Unknown)	1.19459
9	C_0080	1H-Imidazole-4-propionic acid	1.19442
158	C_0092	Gln	1.19354
270	A_0121	Orotidine	1.19219
63	C_0115	7-Methylguanine	1.19142
212	C_0067	Leu	1.19134
215	A_0036	m-Hydroxybenzoic acid	1.19129
330	C_0175	Thymidine	1.19093
339	C_0219	Tyr-Glu	1.18722
290	C_0118	Pyridoxamine	1.18553
80	A_0138	AMP	1.18405
226	A_0027	N-Acetylalanine	1.18187
250	A_0174	NAD+	1.17693
184	A_0014	Hexanoic acid	1.17635
16	C_0025	2-Aminoisobutyric acid + 2-Aminobutyric acid	1.17607
283	C_0036	Pro	1.17144
237	C_0091	N-Acetylserine	1.16827
318	A_0152	Sucrose 6'-phosphate	1.1682
199	C_0199	Inosine	1.16681
2	C_0017	1-Aminocyclopropane-1-carboxylic acid + Homoserinelactone	1.16608
346	C_0177	Uridine	1.1657
329	A_0033	Threonic acid	1.16546
67	C_0087	Acetylcholine	1.16541
19	A_0030	2-Hydroxy-4-methylvaleric acid	1.16274
349	C_0037	Val	1.16195
47	C_0085	4-Guanidinobutyric acid	1.16102
293	A_0004	Pyruvic acid	1.1584
299	C_0228	S-Adenosylhomocysteine	1.15821
208	C_0153	Kynurenine	1.15567
300	C_0229	S-Adenosylmethionine	1.15495
297	A_0128	Ribulose 1,5-diphosphate	1.15298
313	C_0088	Spermidine	1.15204
77	C_0014	Ala	1.15162
195	C_0066	Ile	1.15154
189	C_0141	Homocitrulline	1.14838
372	A_0018	β-Hydroxyisovaleric acid	1.14763
298	A_0108	Ribulose 5-phosphate	1.14721
165	A_0095	Glucuronic acid-1 + Galacturonic acid-1	1.14646
234	C_0137	N-Acetyllysine	1.14615
117	C_0128	Cys-Gly	1.1454
144	C_0189	Dyphylline	1.14355
361	C_0057	XC0017 (Unknown)	1.14053
273	A_0106	Pantothenic acid	1.13906
136	A_0011	Dihydrouracil	1.13826
109	A_0091	Citric acid	1.13719
292	C_0120	Pyridoxine	1.13432
84	A_0135	Ascorbate 2-glucoside	1.13347
204	A_0093	Isocitric acid	1.13181
228	C_0160	N-Acetylgalactosamine + N-Acetylmannosamine + N-Acetylglucosamine	1.1315
148	A_0145	FAD_divalent	1.12954
36	A_0056	3-Hydroxy-3-methylglutaric acid	1.12757
64	A_0060	7-Methylxanthine	1.12689
210	A_0101	Lauric acid	1.12544
301	C_0130	S-Carboxymethylcysteine	1.12243
371	C_0035	β-Cyanoalanine	1.12077
146	C_0001	Ethanolamine	1.12074
196	C_0052	Imidazole-4-acetic acid	1.11942
161	A_0099	Gluconic acid	1.11912
262	A_0035	o-Hydroxybenzoic acid	1.11768
66	A_0054	8-Hydroxyoctanoic acid-2	1.11589
82	C_0126	Arg	1.11541
34	C_0064	3-Guanidinopropionic acid	1.11479
41	C_0114	3-Methylguanine	1.11432
119	A_0066	Cysteic acid	1.11362
355	A_0110	XA0033 (Unknown)	1.11239
171	C_0007	Gly	1.11125
246	C_0140	N6,N6,N6-Trimethyllysine	1.11058
162	C_0129	Gluconolactone	1.11007
373	C_0086	γ-Butyrobetaine	1.11001
251	A_0176	NADP+	1.10871
255	C_0223	NMN	1.1055
202	A_0005	Isobutyric acid + Butyric acid	1.10121
366	C_0211	XC0120 (Unknown)	1.10118
256	C_0170	N’-Formylkynurenine	1.10087
311	C_0127	Serotonin	1.09983
114	A_0163	CTP	1.09882
27	A_0139	3'-AMP	1.09879
294	A_0094	Quinic acid	1.09824
331	A_0046	trans-Cinnamic acid	1.09764
280	C_0134	Phosphorylcholine	1.09661
376	C_0193	γ-Glu-Asn	1.09613
52	C_0110	5-Hydroxylysine	1.09398
191	C_0042	Homoserine	1.0922
358	A_0120	Xanthosine	1.09192
160	A_0104	Glucaric acid	1.09119
51	C_0212	5'-Deoxy-5'-methylthioadenosine	1.0907
118	C_0161	Cystathionine	1.08994
347	C_0079	Urocanic acid	1.08991
29	A_0081	3,4-Dihydroxymandelic acid	1.08752
23	A_0041	2-Oxoglutaric acid	1.08675
380	C_0200	γ-Glu-Gln	1.08521
69	C_0197	Adenosine	1.08306
92	C_0039	Betaine	1.08125
102	A_0165	CDP-choline	1.08093
21	A_0016	2-Hydroxyvaleric acid	1.07903
126	C_0105	Daminozide + Ala-Ala	1.07609
178	C_0190	Glycerophosphocholine	1.07595
268	C_0208	Ophthalmic acid	1.07437
28	A_0130	3'-CMP + 2'-CMP	1.07349
231	C_0159	N-Acetylglucosylamine	1.07242
99	C_0109	Carnitine	1.07026
201	C_0005	Isobutylamine	1.06776
151	A_0074	Formiminoglutamic acid	1.06758
91	C_0044	Betaine aldehyde_+H2O	1.06339
374	C_0156	γ-Glu-Ala	1.06293
320	A_0059	Terephthalic acid	1.05864
221	A_0047	Mevalonic acid	1.05727
74	A_0173	ADP-glucose + GDP-fucose	1.05618
362	C_0123	XC0040 (Unknown)	1.05498
211	C_0224	Lauroylcarnitine	1.05493
356	A_0158	XA0065 (Unknown)	1.05474
365	C_0188	XC0089 (Unknown) + Nicotinamide riboside	1.0546
169	C_0217	Glutathione (GSH)	1.05119
264	A_0105	O-Succinylhomoserine	1.04682
324	A_0153	Thiamine diphosphate	1.0468
54	C_0157	5-Hydroxytryptophan	1.04387
245	C_0124	N5-Ethylglutamine	1.0412
213	C_0230	Leu-Leu-Tyr	1.04049
200	A_0020	Isethionic acid	1.03827
307	A_0102	Sebacic acid	1.03709
207	A_0088	Kynurenic acid	1.03603
31	C_0023	3-Aminoisobutyric acid	1.03549
392	C_0179	γ-Glu-Val	1.03549
219	C_0122	Metronidazole	1.03505
359	C_0003	XC0001 (Unknown)	1.03134
3	C_0081	1-Methyl-4-imidazoleacetic acid	1.03099
197	A_0140	IMP	1.03044
315	C_0084	Stachydrine	1.02857
310	C_0169	Ser-Glu	1.02767
321	C_0181	Tetrahydrouridine	1.02766
198	A_0055	Indole-3-carboxylic acid	1.02699
70	A_0160	Adenylosuccinic acid	1.02608
257	C_0139	Nω-Methylarginine	1.02425
187	C_0104	His	1.01505
174	A_0010	Glyceric acid	1.0144
154	A_0012	Fumaric acid	1.01405
59	A_0021	5-Oxoproline	1.01293
150	A_0159	FMN	1.01086
220	C_0059	Mevalolactone	1.01079
364	C_0166	XC0071 (Unknown)	1.01038
230	A_0123	N-Acetylglucosamine 6-phosphate	1.00709
229	A_0124	N-Acetylglucosamine 1-phosphate	1.003
10	C_0184	2'-Deoxyadenosine 5'-Deoxyadenosine	1.00219
291	C_0180	Pyridoxamine 5'-phosphate	1.00177
305	C_0201	Saccharopine	0.999893
367	C_0218	XC0126 (Unknown)	0.998712
354	A_0092	XA0019 (Unknown)	0.996959
336	C_0152	Trp	0.995107
319	A_0118	Sulfotyrosine	0.994158
285	A_0144	PRPP	0.994152
33	C_0002	3-Aminopropionitrile	0.994053
190	A_0065	Homogentisic acid p-Hydroxymandelic acid	0.992294
272	A_0034	p-Toluic acid + m-Toluic acid + o-Toluic acid	0.990485
269	C_0069	Ornithine	0.990102
53	A_0017	5-Hydroxypentanoic acid	0.989971
194	C_0075	Hypoxanthine	0.988695
370	C_0012	β-Ala	0.988358
167	A_0096	Glucuronic acid-3 Galacturonic acid-3	0.985805
101	A_0147	CDP	0.984167
254	C_0049	Nicotinic acid	0.983909
164	A_0114	Glucose 6-phosphate	0.97481
139	A_0109	Dodecanedioic acid	0.974334
360	C_0053	XC0016 (Unknown)	0.974327
312	A_0073	Shikimic acid	0.974311
121	A_0049	Cysteinesulfinic acid	0.973587
37	A_0009	3-Hydroxybutyric acid	0.972257
57	A_0023	5-Oxo-2-tetrahydrofurancarboxylic acid	0.969718
259	C_0108	O-Acetylhomoserine + 2-Aminoadipic acid	0.965036
116	C_0045	Cys	0.963335
375	C_0100	γ-Glu-Arg_divalent	0.962145
385	C_0078	γ-Glu-Lys_divalent	0.958373
258	C_0149	O-Acetylcarnitine	0.952968
216	A_0032	Malic acid	0.952936
236	C_0060	N-Acetylputrescine	0.949361
192	C_0062	Hydroxyproline	0.945945
266	C_0207	Octanoylcarnitine	0.945813
217	C_0096	Met	0.94336
152	A_0136	Fructose 1,6-diphosphate	0.938499
316	A_0075	Suberic acid	0.933931
342	A_0172	UDP-glucuronic acid	0.931164
327	C_0041	Thr	0.929222
56	C_0232	5-Methyltetrahydrofolic acid	0.920878
65	A_0053	8-Hydroxyoctanoic acid-1 2-Hydroxyoctanoic acid	0.919383
163	A_0117	Glucose 1-phosphate	0.918759
383	C_0191	γ-Glu-Ile-1 + γ-Glu-Leu-1	0.914401
334	C_0098	Triethanolamine	0.913212
344	C_0033	Uracil	0.912462
278	A_0063	Phosphoenolpyruvic acid	0.909516
61	A_0119	6-Phosphogluconic acid	0.90911
205	A_0007	Isovaleric acid + DL-2-Methylbutyric acid + Valeric acid	0.907741
179	A_0141	GMP	0.905867
60	A_0031	6-Hydroxyhexanoic acid	0.90375
253	C_0048	Nicotinamide	0.903175
325	C_0225	Thiamine phosphate	0.902049
75	A_0171	ADP-ribose	0.897473
185	C_0019	Hexylamine	0.887873
173	C_0068	Gly-Gly	0.88379
193	C_0030	Hypotaurine	0.883346
175	C_0016	Glycerol	0.883198
276	C_0095	Penicillamine	0.880327
95	C_0020	Cadaverine	0.878444
25	A_0083	2-Phosphoglyceric acid	0.876633
275	C_0187	Penciclovir	0.874802
353	A_0085	XA0017 (Unknown)	0.871277
140	C_0143	DOPA	0.868628
379	C_0183	γ-Glu-Cys	0.861592
241	C_0021	N-Methylputrescine	0.861483
248	C_0106	N6-Methyllysine	0.859383
323	C_0196	Thiamine	0.851243
265	A_0039	Octanoic acid	0.850474
105	C_0063	cis-4-Hydroxyproline	0.845084
90	C_0018	Azetidine 2-carboxylic acid	0.839359
137	A_0068	Dihydroxyacetone phosphate	0.833458
15	C_0046	2-Amino-2-(hydroxymethyl)-1,3-propanediol	0.832418
142	A_0162	dTTP	0.832418
350	C_0220	Val-Pro-Pro	0.826087
306	C_0147	SDMA	0.823224
214	C_0093	Lys	0.822323
357	C_0101	Xanthine	0.818391
388	C_0210	γ-Glu-Phe	0.817708
79	C_0004	Aminoacetone	0.803015
78	A_0078	Allantoic acid	0.799397
112	A_0143	CoA_divalent	0.797858
224	A_0116	myo-Inositol 1-phosphate + myo-Inositol 3-phosphate	0.797354
8	C_0145	11-Aminoundecanoic acid	0.793665
295	C_0227	Riboflavin	0.793651
261	A_0057	o-Coumaric acid + p-Coumaric acid	0.793518
338	C_0119	Tyr-Arg_divalent	0.790699
149	A_0098	Ferulic acid	0.784527
363	C_0158	XC0065 (Unknown)	0.783475
72	C_0146	ADMA	0.772658
6	A_0080	1-Methyluric acid	0.772233
14	C_0038	2,4-Diaminobutyric acid	0.772233
24	C_0047	2-Phenylethylamine	0.772233
30	A_0061	3-(4-Hydroxyphenyl)propionic acid + 2-(4-Hydroxyphenyl)propionic acid + 3-(3-Hydroxyphenyl)propionic acid	0.772233
32	C_0015	3-Aminopropane-1,2-diol	0.772233
48	A_0024	4-Methyl-2-oxovaleric acid + 3-Methyl-2-oxovaleric acid + 2-Oxohexanoic acid	0.772233
49	C_0083	4-Methyl-5-thiazoleethanol	0.772233
96	A_0079	Caffeic acid	0.772233
108	A_0045	Citramalic acid	0.772233
123	C_0031	Cytosine	0.772233
188	C_0032	Histamine	0.772233
252	C_0186	Neopterin	0.772233
352	A_0062	XA0012 (Unkown)	0.772233
384	C_0192	γ-Glu-Ile-2 + γ-Glu-Leu-2	0.772233
85	A_0077	Ascorbic acid	0.76796
282	C_0055	Pipecolic acid	0.765845
181	C_0099	Guanine	0.765512
326	C_0070	Thiaproline	0.765075
58	A_0025	5-Oxohexanoic acid	0.764443
18	A_0111	2-Deoxyglucose 6-phosphate	0.763632
46	C_0043	4-Amino-3-hydroxybutyric acid	0.762307
100	A_0125	cCMP + 2',3'-cCMP	0.762307
239	C_0107	N-Methylglutamic acid	0.762307
242	C_0163	N1,N8-Diacetylspermidine	0.762307
218	C_0113	Methionine sulfoxide	0.761216
243	C_0136	N1-Acetylspermidine	0.756457
277	C_0116	Phe	0.756139
267	C_0102	Octopamine Dopamine	0.7515
328	C_0167	Thr-Asp	0.749822
89	A_0086	Azelaic acid	0.748045
12	C_0026	2,3-Diaminopropionic acid	0.746897
302	C_0073	S-Methylcysteine	0.740015
286	C_0111	Pterin	0.73661
389	C_0168	γ-Glu-Ser	0.731776
45	C_0103	4-(β-Acetylaminoethyl)imidazole	0.726434
94	C_0164	Butyrylcarnitine	0.725846
387	C_0194	γ-Glu-Ornitine	0.725406
177	A_0069	Glycerol 3-phosphate	0.724633
155	C_0024	GABA	0.723789
68	C_0074	Adenine	0.719961
390	A_0112	γ-Glu-Taurine	0.717978
378	C_0215	γ-Glu-Citrulline	0.704164
377	C_0195	γ-Glu-Asp	0.695554
110	C_0125	Citrulline	0.69492
209	A_0006	Lactic acid	0.693217
1	C_0006	1,3-Diaminopropane	0.691902
382	C_0205	γ-Glu-His	0.691884
340	C_0077	Tyramine	0.685041
287	C_0185	Purine riboside	0.683425
186	C_0206	His-Glu	0.677943
166	A_0097	Glucuronic acid-2 Galacturonic acid-2	0.669898
71	A_0042	Adipic acid	0.663244
125	C_0233	DAMGO	0.658694
235	A_0090	N-Acetylmethionine	0.652487
223	A_0103	Mucic acid	0.647513
335	C_0008	Trimethylamine N-oxide	0.640893
143	A_0127	dUMP	0.637869
369	A_0142	XMP	0.627334
333	A_0151	Trehalose 6-phosphate	0.614797
303	C_0221	S-Methylglutathione	0.614747
55	C_0174	5-Methyl-2'-deoxycytidine	0.607595
113	A_0003	Crotonic acid	0.604036
343	A_0132	UMP	0.596484
153	A_0115	Fructose 6-phosphate	0.592774
42	A_0084	3-Phosphoglyceric acid	0.577881
138	C_0013	Dimethylaminoethanol	0.565933
222	C_0009	Morpholine	0.560926
111	A_0131	CMP	0.538805
183	A_0026	Heptanoic acid	0.529389
368	C_0222	XC0132 (Unknown)	0.512892
22	C_0040	2-Methylserine	0.511416
135	C_0029	Diethanolamine	0.509647
244	C_0213	N1-Methylguanosine	0.498129
81	C_0214	Arg-Glu	0.489153
274	A_0051	Pelargonic acid	0.478998
260	C_0089	O-Acetylserine	0.465581
337	C_0133	Tyr	0.450446
249	C_0135	N8-Acetylspermidine	0.429
381	C_0150	γ-Glu-Gly	0.422937
317	A_0015	Succinic acid	0.421286
240	C_0056	N-Methylproline	0.415334
107	A_0022	Citraconic acid	0.414687
206	C_0178	Isovalerylcarnitine	0.412916
4	C_0203	1-Methyladenosine	0.385634
20	A_0044	2-Hydroxyglutaric acid	0.382922
238	C_0090	N-Methylaspartic acid	0.339924
182	C_0204	Guanosine	0.292179
332	C_0058	trans-Glutaconic acid	0.243187
132	A_0071	Decanoic acid	0.197714
225	A_0113	myo-Inositol 2-phosphate	0.183713
391	C_0182	γ-Glu-Thr	0.168813
233	C_0144	N-Acetylhistidine	0.159355
	*ID consists of analysis mode and number. 'C' and 'A' showed cation and anion modes, respectively.
	Data is sorted out by VIP values in descending order.
